# Supplementary material for: Screening of circRNAs Associated with Secondary Wool Follicle Development in Fine-Wool Sheep and Construction of Their ceRNA Network
Source: Animals (Basel). 2025 Sep 8;15(17):2629. doi: 10.3390/ani15172629 (PMC12427465; doi:10.3390/ani15172629)
Supplement: Supplementary file 1 [file animals-15-02629-s001.zip]

Archive with 6 entries (6 files):
- Table S1. Summary Table of Sequencing Data Screening.xlsx
- Table S2. Differentially expressed circRNAs (DE circRNAs) among different groups.xlsx
- Table S3. Enrichment results of DE circRNA source genes by KEGG.xlsx
- Table S4. GO enrichment results of DE circRNA source genes.xlsx
- Table S5. All predicted target miRNAs of DE circRNAs.xlsx
- Table S6. Construct the DEcircRNA-miRNA-mRNA interaction network.xlsx
