# Supplementary material for: Screening of circRNAs Associated with Secondary Wool Follicle Development in Fine-Wool Sheep and Construction of Their ceRNA Network
Source: Animals (Basel). 2025 Sep 8;15(17):2629. doi: 10.3390/ani15172629 (PMC12427465; doi:10.3390/ani15172629)
Supplement: Supplementary file 1 [file animals-15-02629-s001.zip › Table S1. Summary Table of Sequencing Data Screening.xlsx]

## Sheet: Sheet1
Table S1. Summary Table of Sequencing Data Screening.
Sample	RawReads	CleanReads	Q30	GC content%	Total mapped reads	Uniquely mapped
87_1	106090000	103180000	0.9325	0.4843	97856952(94.84%)	90816449(88.02%)
87_2	90310000	87710000	0.9301	0.485	83558470(95.27%)	77801107(88.70%)
87_3	104890000	101280000	0.9218	0.4595	95614342(94.40%)	90729165(89.58%)
90_1	101580000	98400000	0.9272	0.4798	93579423(95.10%)	86437842(87.85%)
90_2	99040000	96060000	0.9279	0.4629	90592244(94.31%)	86375646(89.92%)
90_3	93650000	90510000	0.922	0.459	85105147(94.03%)	81165590(89.68%)
93_1	99850000	97230000	0.9314	0.4937	92770713(95.41%)	85910811(88.36%)
93_2	105000000	101480000	0.9251	0.4873	96490314(95.09%)	90412832(89.10%)
93_3	104380000	101370000	0.9301	0.48	96261148(94.96%)	91037158(89.81%)
96_1	100570000	97670000	0.9308	0.4877	92862487(95.07%)	86599624(88.66%)
96_2	101950000	98960000	0.9296	0.4662	93487946(94.47%)	89136095(90.07%)
96_3	94340000	91760000	0.931	0.4688	86833238(94.63%)	82674205(90.10%)
99_1	102920000	99570000	0.9267	0.475	94519430(94.93%)	89698044(90.09%)
99_2	112210000	108420000	0.9219	0.4729	102829684(94.84%)	97799547(90.20%)
99_3	100930000	97900000	0.9299	0.4754	93525620(95.53%)	87725539(89.60%)
102_1	98050000	93640000	0.9085	0.487	88996241(95.04%)	83314993(88.97%)
102_2	107480000	104980000	0.9263	0.4793	98972103(94.28%)	94421853(89.94%)
102_3	103470000	101110000	0.928	0.4791	95505056(94.45%)	90225308(89.23%)
105_1	108340000	105670000	0.9244	0.4854	100069084(94.70%)	94114138(89.06%)
105_2	100320000	98020000	0.9256	0.4763	92741053(94.62%)	87806919(89.58%)
105_3	107020000	104670000	0.9281	0.4768	98932840(94.52%)	93432078(89.26%)
108_1	98620000	96470000	0.9299	0.4861	91580000(94.93%)	85361854(88.49%)
108_2	102320000	99830000	0.9258	0.4944	94618747(94.78%)	88525666(88.68%)
108_3	110680000	108260000	0.9275	0.4867	102593252(94.77%)	96431827(89.07%)
111_1	97480000	94480000	0.9269	0.4756	89623974(94.86%)	85046651(90.02%)
111_2	100060000	96790000	0.9256	0.4779	91777583(94.82%)	86817041(89.70%)
111_3	102370000	98940000	0.9229	0.4701	93451637(94.46%)	87834159(88.78%)
138_1	95400000	92320000	0.9249	0.4769	87666289(94.96%)	83222312(90.15%)
138_2	100490000	97100000	0.922	0.4782	92058043(94.80%)	87177139(89.78%)
138_3	100310000	96850000	0.9223	0.4731	91584115(94.56%)	87463635(90.30%)
