# Supplementary material for: Screening of circRNAs Associated with Secondary Wool Follicle Development in Fine-Wool Sheep and Construction of Their ceRNA Network
Source: Animals (Basel). 2025 Sep 8;15(17):2629. doi: 10.3390/ani15172629 (PMC12427465; doi:10.3390/ani15172629)
Supplement: Supplementary file 1 [file animals-15-02629-s001.zip › Table S2. Differentially expressed circRNAs (DE circRNAs) among different groups.xlsx]

## Sheet: 90d-vs-87d
Table S2. Differentially expressed circRNAs (DE circRNAs) between the 90d and 87d groups with p-value < 0.05 and |log2FC| ≥ 1
circRNA_id	BaseMean	BaseMean_control_87d	BaseMean_case_90d	FoldChange	log2FoldChange	pValue	qValue	Regulation	Expression_87_1	Expression_87_2	Expression_87_3	Expression_90_1	Expression_90_2	Expression_90_3	genomic_length	circRNA_length	type	best.transcript	transcript_position	gene	Dbxref	product	GO_id	GO_term	pathway	pathway_description
circRNA_00369|Chr1:39979217_39980055_-	12.7198	21.6842	3.75539	0.173186	-2.52961	0.00736101	1	Down	0.261675	0.43324	0.0789869	0.121955	0	0.0331466	839	429	sense-overlapping	XM_015092012.2	Chr1:39830774_40023664_-	DOCK7	GeneID:101123342,Genbank:XM_015092012.2	dedicator of cytokinesis 7, transcript variant X1	GO:0000226,GO:0005085,GO:0005622,GO:0005925,GO:0007264,GO:0007409,GO:0022027,GO:0030424,GO:0030426,GO:0031175,GO:0033138,GO:0043005,GO:0045178,GO:0045200,GO:0048365,GO:0050767,GO:0090630,GO:0120163,GO:1904754	microtubule cytoskeleton organization|guanyl-nucleotide exchange factor activity|intracellular|focal adhesion|small GTPase mediated signal transduction|axonogenesis|interkinetic nuclear migration|axon|growth cone|neuron projection development|positive regulation of peptidyl-serine phosphorylation|neuron projection|basal part of cell|establishment of neuroblast polarity|Rac GTPase binding|regulati…
circRNA_00770|Chr1:90693145_90695852_+	4.79858	8.79602	0.80114	0.0910799	-3.45672	0.0394853	1	Down	0.17445	0.0912085	0.0296201	0.0406517	0	0	2708	286	sense-overlapping	XM_004002262.4	Chr1:90657698_90704063_+	STXBP3	GeneID:101122397,Genbank:XM_004002262.4	syntaxin binding protein 3, transcript variant X1	GO:0005829,GO:0005886,GO:0006904,GO:0007420,GO:0016323,GO:0016324,GO:0017075,GO:0019905,GO:0022615,GO:0030073,GO:0031091,GO:0032868,GO:0042581,GO:0043312,GO:0045335,GO:0045955,GO:0051291,GO:0070062,GO:0070527,GO:0070820,GO:0071346,GO:0098793,GO:2001274	cytosol|plasma membrane|vesicle docking involved in exocytosis|brain development|basolateral plasma membrane|apical plasma membrane|syntaxin-1 binding|syntaxin binding|protein to membrane docking|insulin secretion|platelet alpha granule|response to insulin|specific granule|neutrophil degranulation|phagocytic vesicle|negative regulation of calcium ion-dependent exocytosis|protein heterooligomeriza…
circRNA_01130|Chr1:137899656_137912344_+	5.59876	10.7969	0.40057	0.0371003	-4.75242	0.00202759	1	Down	0.135683	0.171016	0.0592402	0.0203259	0	0	12689	301	sense-overlapping	XM_015092381.2	Chr1:137885832_137938844_+	ADAMTS5	GeneID:101110635,Genbank:XM_015092381.2	ADAM metallopeptidase with thrombospondin type 1 motif 5	GO:0004222,GO:0005178,GO:0005576,GO:0005615,GO:0005788,GO:0006508,GO:0008201,GO:0008237,GO:0008270,GO:0022617,GO:0031012,GO:0042742,GO:0044691,GO:0050840,GO:0062023,GO:0120163	metalloendopeptidase activity|integrin binding|extracellular region|extracellular space|endoplasmic reticulum lumen|proteolysis|heparin binding|metallopeptidase activity|zinc ion binding|extracellular matrix disassembly|extracellular matrix|defense response to bacterium|tooth eruption|extracellular matrix binding|collagen-containing extracellular matrix|negative regulation of cold-induced thermog…
circRNA_01868|Chr1:267575425_267575894_+	19.6707	9.17827	30.1632	3.28637	1.71649	0.0300015	1	Up	0.106608	0.10261	0.0789869	0.457332	0.260257	0.287271	470	470	intergenic
circRNA_02253|Chr10:3420222_3478184_+	7.54001	1.94681	13.1332	6.746	2.75403	0.0067024	1	Up	0	0.0456042	0.0197467	0.284562	0.0832822	0.110489	57963	783	sense-overlapping	XM_027973505.1	Chr10:3212459_3771590_+	DIAPH3	GeneID:101105168,Genbank:XM_027973505.1	diaphanous related formin 3	GO:0003779,GO:0005634,GO:0005737,GO:0005829,GO:0007010,GO:0007283,GO:0017048,GO:0030036,GO:0030041,GO:0045296	actin binding|nucleus|cytoplasm|cytosol|cytoskeleton organization|spermatogenesis|Rho GTPase binding|actin cytoskeleton organization|actin filament polymerization|cadherin binding	ko04810	Regulation of actin cytoskeleton
circRNA_02956|Chr11:21294043_21337838_+	16.7026	6.73979	26.6653	3.9564	1.98419	0.0270215	1	Up	0	0.193818	0.0493668	0.294725	0.301898	0.243075	43796	41885	sense-overlapping	XM_015098780.2	Chr11:21334913_21339198_+	LOC101118459	GeneID:101118459,Genbank:XM_015098780.2	keratin, type I cytoskeletal 14
circRNA_04248|Chr13:35823815_35850402_-	13.162	5.03783	21.2861	4.22526	2.07904	0.0176089	1	Up	0	0.10261	0.0592402	0.274399	0.176975	0.232026	26588	626	sense-overlapping	XM_027976694.1	Chr13:35628449_35891400_-	SVIL	GeneID:101119493,Genbank:XM_027976694.1	supervillin, transcript variant X7	GO:0002102,GO:0005737,GO:0007010,GO:0030054,GO:0030496,GO:0032154,GO:0032467,GO:0036449,GO:0051015,GO:0071437	podosome|cytoplasm|cytoskeleton organization|cell junction|midbody|cleavage furrow|positive regulation of cytokinesis|microtubule minus-end|actin filament binding|invadopodium
circRNA_04700|Chr14:37052697_37057744_-	6.97117	2.88182	11.0605	3.83803	1.94037	0.0351721	1	Up	0.0193833	0.0228021	0.0394935	0.304888	0.114513	0.0220978	5048	293	sense-overlapping	XM_012189873.3	Chr14:37037338_37064342_-	TK2	GeneID:101103665,Genbank:XM_012189873.3	thymidine kinase 2	GO:0004797,GO:0005524,GO:0005739,GO:0071897	thymidine kinase activity|ATP binding|mitochondrion|DNA biosynthetic process	ko00983,ko00240	Drug metabolism - other enzymes|Pyrimidine metabolism
circRNA_04986|Chr15:6705260_6712810_-	3.45787	0.876665	6.03907	6.88869	2.78423	0.0422118	1	Up	0	0	0.0197467	0.111792	0.0312308	0.0662933	7551	2360	sense-overlapping	XM_004015974.4	Chr15:6690211_6714626_-	BIRC2	GeneID:101119930,Genbank:XM_004015974.4	baculoviral IAP repeat containing 2, transcript variant X1			ko04215,ko04210,ko04668,ko04510,ko04621,ko04120,ko04064	Apoptosis - multiple species|Apoptosis|TNF signaling pathway|Focal adhesion|NOD-like receptor signaling pathway|Ubiquitin mediated proteolysis|NF-kappa B signaling pathway
circRNA_06688|Chr18:48439837_48441692_+	10.9545	18.0464	3.86272	0.214044	-2.22402	0.0160241	1	Down	0.17445	0.205219	0.177721	0.0508147	0.0416411	0.0331466	1856	244	sense-overlapping	XM_012098847.3	Chr18:48380514_48477211_+	MIA2	GeneID:101102181,Genbank:XM_012098847.3	MIA SH3 domain ER export factor 2, transcript variant X1	GO:0005789,GO:0006888,GO:0009306,GO:0016021,GO:0035459,GO:0042953,GO:0042954,GO:0070971	endoplasmic reticulum membrane|ER to Golgi vesicle-mediated transport|protein secretion|integral component of membrane|cargo loading into vesicle|lipoprotein transport|lipoprotein transporter activity|endoplasmic reticulum exit site
circRNA_06739|Chr18:57488765_57505429_+	4.40938	1.07015	7.74862	7.2407	2.85613	0.0303088	1	Up	0	0.0456042	0	0.213422	0.072872	0.0220978	16665	732	sense-overlapping	XM_004017955.3	Chr18:57354559_57542484_+	SLC24A4	GeneID:101113961,Genbank:XM_004017955.3	solute carrier family 24 member 4, transcript variant X1	GO:0005262,GO:0005737,GO:0005886,GO:0005887,GO:0006811,GO:0006874,GO:0007608,GO:0008273,GO:0015293,GO:0016020,GO:0050896,GO:0070588,GO:0097186	calcium channel activity|cytoplasm|plasma membrane|integral component of plasma membrane|ion transport|cellular calcium ion homeostasis|sensory perception of smell|calcium, potassium:sodium antiporter activity|symporter activity|membrane|response to stimulus|calcium ion transmembrane transport|amelogenesis	ko04740	Olfactory transduction
circRNA_06740|Chr18:57491609_57505429_+	3.50075	0.535074	6.46643	12.0851	3.59516	0.0235927	1	Up	0	0.0228021	0	0.182933	0.0416411	0.0331466	13821	657	sense-overlapping	XM_004017955.3	Chr18:57354559_57542484_+	SLC24A4	GeneID:101113961,Genbank:XM_004017955.3	solute carrier family 24 member 4, transcript variant X1	GO:0005262,GO:0005737,GO:0005886,GO:0005887,GO:0006811,GO:0006874,GO:0007608,GO:0008273,GO:0015293,GO:0016020,GO:0050896,GO:0070588,GO:0097186	calcium channel activity|cytoplasm|plasma membrane|integral component of plasma membrane|ion transport|cellular calcium ion homeostasis|sensory perception of smell|calcium, potassium:sodium antiporter activity|symporter activity|membrane|response to stimulus|calcium ion transmembrane transport|amelogenesis	ko04740	Olfactory transduction
circRNA_06847|Chr18:67373777_67376443_+	4.55386	7.97573	1.132	0.14193	-2.81675	0.0233984	1	Down	0.087225	0.114011	0.0592402	0	0.0312308	0	2667	518	sense-overlapping	XM_027957415.1	Chr18:67366205_67426794_+	DYNC1H1	GeneID:101102427,Genbank:XM_027957415.1	dynein cytoplasmic 1 heavy chain 1			ko04962,ko04145	Vasopressin-regulated water reabsorption|Phagosome
circRNA_07666|Chr2:42270060_42271163_+	17.8852	27.0973	8.67323	0.320078	-1.64351	0.0413197	1	Down	0.17445	0.478844	0.236961	0.142281	0.0624617	0.088391	1104	314	sense-overlapping	XM_027964318.1	Chr2:42212448_42294720_+	KCTD9	GeneID:101111427,Genbank:XM_027964318.1	potassium channel tetramerization domain containing 9, transcript variant X2	GO:0005622,GO:0016567,GO:0035556,GO:0042802,GO:0043621,GO:0051260,GO:0097602	intracellular|protein ubiquitination|intracellular signal transduction|identical protein binding|protein self-association|protein homooligomerization|cullin family protein binding
circRNA_07722|Chr2:51478814_51483183_-	20.0301	33.9676	6.0927	0.179368	-2.479	0.0228703	1	Down	0.63965	0.239422	0.197467	0.121955	0.0520514	0.0441955	4370	362	sense-overlapping	XM_027964395.1	Chr2:51476731_51578769_-	COL15A1	GeneID:101102453,Genbank:XM_027964395.1	collagen type XV alpha 1 chain, transcript variant X2	GO:0001525,GO:0005201,GO:0005576,GO:0005582,GO:0005615,GO:0005788,GO:0007155,GO:0007165,GO:0016021,GO:0030020,GO:0030154,GO:0030198,GO:0030574,GO:0031012,GO:0062023,GO:0070062	angiogenesis|extracellular matrix structural constituent|extracellular region|collagen type XV trimer|extracellular space|endoplasmic reticulum lumen|cell adhesion|signal transduction|integral component of membrane|extracellular matrix structural constituent conferring tensile strength|cell differentiation|extracellular matrix organization|collagen catabolic process|extracellular matrix|collagen-…	ko04974	Protein digestion and absorption
circRNA_10555|Chr23:45084246_45093792_+	11.0502	3.74552	18.3549	4.90051	2.29293	0.0325828	1	Up	0	0.159615	0	0.487821	0.166564	0.0662933	9547	268	sense-overlapping	XM_027960994.1	Chr23:44986964_45125567_+	ARHGAP28	GeneID:101102444,Genbank:XM_027960994.1	Rho GTPase activating protein 28, transcript variant X3	GO:0005096,GO:0005737,GO:0005829,GO:0007165,GO:0030833,GO:0032956,GO:0051056,GO:0051497,GO:1904425	GTPase activator activity|cytoplasm|cytosol|signal transduction|regulation of actin filament polymerization|regulation of actin cytoskeleton organization|regulation of small GTPase mediated signal transduction|negative regulation of stress fiber assembly|negative regulation of GTP binding
circRNA_11687|Chr26:42142972_42145167_+	32.1794	13.5713	50.7875	3.74227	1.90391	0.0121937	1	Up	0.087225	0.296427	0.0888603	0.995968	0.37477	0.430906	2196	389	sense-overlapping	XM_027962732.1	Chr26:42051473_42375047_+	PSD3	GeneID:101102782,Genbank:XM_027962732.1	pleckstrin and Sec7 domain containing 3, transcript variant X1	GO:0005086,GO:0014069,GO:0030054,GO:0032012,GO:0032587,GO:0045211	ARF guanyl-nucleotide exchange factor activity|postsynaptic density|cell junction|regulation of ARF protein signal transduction|ruffle membrane|postsynaptic membrane	ko04144	Endocytosis
circRNA_11777|Chr3:5705709_5707966_-	5.26357	9.62583	0.901312	0.0936347	-3.41681	0.00446095	1	Down	0.0775333	0.159615	0.0789869	0	0	0.0220978	2258	287	sense-overlapping	XM_012161056.3	Chr3:5648011_5737986_-	NUP214	GeneID:101114502,Genbank:XM_012161056.3	nucleoporin 214, transcript variant X1			ko03013	RNA transport
circRNA_12371|Chr3:85350057_85354824_-	5.44197	9.48195	1.402	0.147859	-2.7577	0.0479965	1	Down	0.135683	0.171016	0.0296201	0.0711405	0	0	4768	288	sense-overlapping	XM_027966886.1	Chr3:85337794_85421626_-	PPM1B	GeneID:101112467,Genbank:XM_027966886.1	protein phosphatase, Mg2+/Mn2+ dependent 1B, transcript variant X2	GO:0000287,GO:0004722,GO:0005829,GO:0006470,GO:0006499,GO:0016020,GO:0030145,GO:0032688,GO:0043124,GO:0050687,GO:1901223	magnesium ion binding|protein serine/threonine phosphatase activity|cytosol|protein dephosphorylation|N-terminal protein myristoylation|membrane|manganese ion binding|negative regulation of interferon-beta production|negative regulation of I-kappaB kinase/NF-kappaB signaling|negative regulation of defense response to virus|negative regulation of NIK/NF-kappaB signaling	ko04010,ko04013	MAPK signaling pathway|MAPK signaling pathway - fly
circRNA_12770|Chr3:126726132_126728116_+	3.92265	6.94398	0.901312	0.129798	-2.94566	0.0229541	1	Down	0.0678416	0.114011	0.0493668	0	0	0.0220978	1985	350	sense-overlapping	XM_004006230.4	Chr3:126450801_126886366_+	TMTC2	GeneID:101106758,Genbank:XM_004006230.4	transmembrane and tetratricopeptide repeat containing 2	GO:0005783,GO:0005789,GO:0016021,GO:0055074	endoplasmic reticulum|endoplasmic reticulum membrane|integral component of membrane|calcium ion homeostasis
circRNA_12869|Chr3:143402457_143458591_+	6.23509	0.535074	11.9351	22.3055	4.47933	0.0015025	1	Up	0	0.0228021	0	0.162607	0.104103	0.121538	56135	53062	sense-overlapping	XM_027967281.1	Chr3:143434643_143459578_+	LOC114113977	GeneID:114113977,Genbank:XM_027967281.1	keratin, type II cytoskeletal 6A-like	GO:0005198,GO:0005829,GO:0005882,GO:0031424,GO:0045095,GO:0045104,GO:0070062,GO:0070268	structural molecule activity|cytosol|intermediate filament|keratinization|keratin filament|intermediate filament cytoskeleton organization|extracellular exosome|cornification
circRNA_13143|Chr3:180419452_180427168_+	16.1037	8.01364	24.1938	3.01907	1.59411	0.0185907	1	Up	0.05815	0.0228021	0.128354	0.497984	0.197795	0.176782	7717	384	sense-overlapping	XM_027967642.1	Chr3:180411793_180440691_+	TMPO	GeneID:101120072,Genbank:XM_027967642.1	thymopoietin, transcript variant X2	GO:0003677,GO:0005521,GO:0005634,GO:0005635,GO:0005637,GO:0005737,GO:0016020,GO:0016021,GO:0031965	DNA binding|lamin binding|nucleus|nuclear envelope|nuclear inner membrane|cytoplasm|membrane|integral component of membrane|nuclear membrane
circRNA_14050|Chr4:70489771_70511760_-	5.54868	1.85007	9.2473	4.99835	2.32145	0.0411101	1	Up	0	0.0228021	0.0296201	0.121955	0.0520514	0.121538	21990	453	sense-overlapping	XM_004007907.3	Chr4:70062294_70528481_-	BBS9	GeneID:101118868,Genbank:XM_004007907.3	Bardet-Biedl syndrome 9	GO:0000242,GO:0005829,GO:0005929,GO:0007601,GO:0015031,GO:0016020,GO:0034451,GO:0034464,GO:0035869,GO:0045444,GO:0050896,GO:0060170,GO:0060271,GO:0061512	pericentriolar material|cytosol|cilium|visual perception|protein transport|membrane|centriolar satellite|BBSome|ciliary transition zone|fat cell differentiation|response to stimulus|ciliary membrane|cilium assembly|protein localization to cilium
circRNA_14300|Chr4:113819996_113821412_-	3.69926	0.535074	6.86345	12.8271	3.68112	0.0207625	1	Up	0	0.0228021	0	0.17277	0.0208206	0.0662933	1417	259	sense-overlapping	XM_027968883.1	Chr4:113790752_113842251_-	KIAA1147	GeneID:101112644,Genbank:XM_027968883.1	KIAA1147 ortholog
circRNA_15396|Chr6:51485210_51510143_+	5.48877	1.48354	9.494	6.39958	2.67798	0.0225623	1	Up	0.0484583	0	0	0.264236	0.0312308	0.0773421	24934	411	sense-overlapping	XM_004009756.4	Chr6:51424836_51576929_+	TBC1D19	GeneID:101108310,Genbank:XM_004009756.4	TBC1 domain family member 19	GO:0005096	GTPase activator activity
circRNA_16028|Chr7:9427870_9436715_-	4.26585	7.93084	0.600855	0.0757618	-3.72238	0.0224799	1	Down	0.0969166	0.136813	0.0394935	0.0304888	0	0	8846	419	sense-overlapping	XM_012180678.2	Chr7:9410187_9458797_-	WDR41	GeneID:101112226,Genbank:XM_012180678.2	WD repeat domain 41, transcript variant X1	GO:0005737,GO:0005765,GO:0006914,GO:0010506,GO:0032045	cytoplasm|lysosomal membrane|autophagy|regulation of autophagy|guanyl-nucleotide exchange factor complex
circRNA_16049|Chr7:10536713_10619881_-	12.9348	6.7171	19.1525	2.85131	1.51162	0.0366001	1	Up	0	0.136813	0.0789869	0.497984	0.145744	0.0994399	83169	263	sense-overlapping	XM_027971487.1	Chr7:10464570_10634363_-	LHFPL2	GeneID:105615614,Genbank:XM_027971487.1	LHFPL tetraspan subfamily member 2, transcript variant X3	GO:0002576,GO:0005886,GO:0007338,GO:0016021,GO:0031092,GO:0046545,GO:0046546,GO:1905516	platelet degranulation|plasma membrane|single fertilization|integral component of membrane|platelet alpha granule membrane|development of primary female sexual characteristics|development of primary male sexual characteristics|positive regulation of fertilization
circRNA_16631|Chr7:69366733_69367251_+	7.26302	2.14029	12.3858	5.78694	2.5328	0.0350365	1	Up	0	0.0912085	0	0.162607	0.104103	0.132587	519	519	exonic	XM_027971877.1	Chr7:69229281_69456416_+	SAMD4A	GeneID:101117422,Genbank:XM_027971877.1	sterile alpha motif domain containing 4A, transcript variant X1	GO:0000289,GO:0000932,GO:0001650,GO:0003723,GO:0003729,GO:0005829,GO:0017148,GO:0030054,GO:0030371,GO:0030425,GO:0043488,GO:0045202,GO:0045727	nuclear-transcribed mRNA poly(A) tail shortening|P-body|fibrillar center|RNA binding|mRNA binding|cytosol|negative regulation of translation|cell junction|translation repressor activity|dendrite|regulation of mRNA stability|synapse|positive regulation of translation
circRNA_16892|Chr7:105566849_105568294_-	28.062	44.3355	11.7884	0.265892	-1.91109	0.00820112	1	Down	0.358592	0.991892	0.227087	0.162607	0.124923	0.0994399	1446	1446	intronic	XM_027972113.1	Chr7:105133086_105579812_-	FOXN3	GeneID:101114708,Genbank:XM_027972113.1	forkhead box N3, transcript variant X1	GO:0003700,GO:0005634,GO:0007049,GO:0043565	DNA-binding transcription factor activity|nucleus|cell cycle|sequence-specific DNA binding
circRNA_17644|ChrX:327913_330662_-	18.4556	31.9201	4.99111	0.156363	-2.67703	0.00314099	1	Down	0.426433	0.262224	0.286328	0.111792	0.0520514	0.0220978	2750	2750	intergenic

## Sheet: 93d-vs-87d
Table S2. Differentially expressed circRNAs (DE circRNAs) between the 93d and 87d groups with p-value < 0.05 and |log2FC| ≥ 1
circRNA_id	BaseMean	BaseMean_control_87d	BaseMean_case_93d	FoldChange	log2FoldChange	pValue	qValue	Regulation	Expression_87_1	Expression_87_2	Expression_87_3	Expression_93_1	Expression_93_2	Expression_93_3	genomic_length	circRNA_length	type	best.transcript	transcript_position	gene	Dbxref	product	GO_id	GO_term	pathway	pathway_description
circRNA_00247|Chr1:28290169_28314327_+	3.77256	6.9512	0.593932	0.0854432	-3.54889	0.0224642	1	Down	0.0969166	0.0684063	0.0394935	0	0.019709	0	24159	813	sense-overlapping	XM_027970121.1	Chr1:28161591_28350789_+	ZFYVE9	GeneID:101114400,Genbank:XM_027970121.1	zinc finger FYVE-type containing 9, transcript variant X1	GO:0005545,GO:0005769,GO:0005829,GO:0006897,GO:0007179,GO:0008236,GO:0016197,GO:0019904,GO:0031901,GO:0032991,GO:0043231,GO:0046872	1-phosphatidylinositol binding|early endosome|cytosol|endocytosis|transforming growth factor beta receptor signaling pathway|serine-type peptidase activity|endosomal transport|protein domain specific binding|early endosome membrane|protein-containing complex|intracellular membrane-bounded organelle|metal ion binding	ko04144,ko04350	Endocytosis|TGF-beta signaling pathway
circRNA_02007|Chr1:277868761_277900369_+	4.05736	0.585484	7.52924	12.8599	3.6848	0.0262881	1	Up	0	0.0228021	0	0.0719941	0.0985451	0.0789181	31609	818	sense-overlapping	XM_015091755.2	Chr1:277830544_277941924_+	RYK	GeneID:101114583,Genbank:XM_015091755.2	receptor-like tyrosine kinase, transcript variant X2	GO:0004714,GO:0004888,GO:0005109,GO:0005524,GO:0005634,GO:0005737,GO:0005886,GO:0005887,GO:0007409,GO:0007411,GO:0009968,GO:0016020,GO:0016055,GO:0017147,GO:0022038,GO:0030154,GO:0030182,GO:0031175,GO:0036518,GO:0042813,GO:0043066,GO:0043235,GO:0043410,GO:0048705,GO:0048843,GO:0050919,GO:0061643,GO:0070374,GO:0071679,GO:1904938,GO:1904948,GO:1904953	transmembrane receptor protein tyrosine kinase activity|transmembrane signaling receptor activity|frizzled binding|ATP binding|nucleus|cytoplasm|plasma membrane|integral component of plasma membrane|axonogenesis|axon guidance|negative regulation of signal transduction|membrane|Wnt signaling pathway|Wnt-protein binding|corpus callosum development|cell differentiation|neuron differentiation|neuron …	ko04360	Axon guidance
circRNA_02266|Chr10:13345884_13347654_-	27.9786	44.068	11.8892	0.269792	-1.89008	0.0217028	1	Down	0.4652	0.547251	0.296201	0.236552	0.19709	0	1771	276	sense-overlapping	XM_012184327.3	Chr10:13325473_13389060_-	ELF1	GeneID:101106441,Genbank:XM_012184327.3	E74 like ETS transcription factor 1	GO:0000978,GO:0000981,GO:0001077,GO:0001817,GO:0005634,GO:0006357,GO:0030154,GO:0050860	RNA polymerase II proximal promoter sequence-specific DNA binding|DNA-binding transcription factor activity, RNA polymerase II-specific|proximal promoter DNA-binding transcription activator activity, RNA polymerase II-specific|regulation of cytokine production|nucleus|regulation of transcription by RNA polymerase II|cell differentiation|negative regulation of T cell receptor signaling pathway	ko04214	Apoptosis - fly
circRNA_03447|Chr12:1902577_1919838_+	5.97713	10.249	1.70524	0.166381	-2.58744	0.024271	1	Down	0.145375	0.114011	0.0493668	0.0205697	0.039418	0	17262	980	sense-overlapping	XM_027976198.1	Chr12:1883552_1920028_+	MDM4	GeneID:101112914,Genbank:XM_027976198.1	MDM4 regulator of p53, transcript variant X4	GO:0005634,GO:0043066,GO:0046872,GO:0071157	nucleus|negative regulation of apoptotic process|metal ion binding|negative regulation of cell cycle arrest	ko04115	p53 signaling pathway
circRNA_06688|Chr18:48439837_48441692_+	12.0311	19.7015	4.36074	0.221341	-2.17566	0.0143482	1	Down	0.17445	0.205219	0.177721	0.0205697	0.0591271	0.0591886	1856	244	sense-overlapping	XM_012098847.3	Chr18:48380514_48477211_+	MIA2	GeneID:101102181,Genbank:XM_012098847.3	MIA SH3 domain ER export factor 2, transcript variant X1	GO:0005789,GO:0006888,GO:0009306,GO:0016021,GO:0035459,GO:0042953,GO:0042954,GO:0070971	endoplasmic reticulum membrane|ER to Golgi vesicle-mediated transport|protein secretion|integral component of membrane|cargo loading into vesicle|lipoprotein transport|lipoprotein transporter activity|endoplasmic reticulum exit site
circRNA_07666|Chr2:42270060_42271163_+	19.0955	29.5504	8.64055	0.2924	-1.77398	0.0271122	1	Down	0.17445	0.478844	0.236961	0.0925638	0.118254	0.0789181	1104	314	sense-overlapping	XM_027964318.1	Chr2:42212448_42294720_+	KCTD9	GeneID:101111427,Genbank:XM_027964318.1	potassium channel tetramerization domain containing 9, transcript variant X2	GO:0005622,GO:0016567,GO:0035556,GO:0042802,GO:0043621,GO:0051260,GO:0097602	intracellular|protein ubiquitination|intracellular signal transduction|identical protein binding|protein self-association|protein homooligomerization|cullin family protein binding
circRNA_08249|Chr2:130223961_130226336_-	19.0246	5.85484	32.1944	5.49877	2.45911	0.00772983	1	Up	0	0.228021	0	0.452534	0.39418	0.256484	2376	315	sense-overlapping	XM_004004514.4	Chr2:130212137_130252353_-	COL3A1	GeneID:100101231,Genbank:XM_004004514.4	collagen type III alpha 1 chain			ko04974,ko04611	Protein digestion and absorption|Platelet activation
circRNA_09595|Chr21:2306378_2306692_-	3.55657	6.5192	0.593932	0.0911051	-3.45632	0.0292622	1	Down	0.106608	0.0570053	0.0296201	0	0.019709	0	315	315	exonic	XM_027960058.1	Chr21:2271479_3123402_-	LOC114110152	GeneID:114110152,Genbank:XM_027960058.1	protocadherin Fat 3-like	GO:0005509,GO:0005886,GO:0007156,GO:0007275,GO:0016021	calcium ion binding|plasma membrane|homophilic cell adhesion via plasma membrane adhesion molecules|multicellular organism development|integral component of membrane
circRNA_09845|Chr21:45473735_45473919_+	6.52282	1.9876	11.058	5.5635	2.47599	0.0333016	1	Up	0.05815	0	0	0.143988	0.0985451	0.128242	185	185	intergenic
circRNA_10028|Chr22:20381701_20394238_-	3.23739	5.95739	0.517378	0.0868464	-3.52539	0.0473127	1	Down	0.0678416	0.0684063	0.0394935	0.0205697	0	0	12538	319	sense-overlapping	XM_027960457.1	Chr22:20333797_20403361_-	TM9SF3	GeneID:101112014,Genbank:XM_027960457.1	transmembrane 9 superfamily member 3	GO:0016020,GO:0016021,GO:0072657	membrane|integral component of membrane|protein localization to membrane
circRNA_11263|Chr25:14047032_14062601_+	3.74324	0.585484	6.901	11.7868	3.5591	0.0345613	1	Up	0	0.0228021	0	0.123418	0.0689816	0.0493238	15570	512	sense-overlapping	XM_012105078.3	Chr25:13732151_14079763_+	BICC1	GeneID:101119363,Genbank:XM_012105078.3	BicC family RNA binding protein 1, transcript variant X3	GO:0003723,GO:0005737,GO:0007368,GO:0007507,GO:0090090	RNA binding|cytoplasm|determination of left/right symmetry|heart development|negative regulation of canonical Wnt signaling pathway
circRNA_12357|Chr3:83512154_83600804_-	4.4008	7.61373	1.18786	0.156016	-2.68023	0.042664	1	Down	0.1163	0.0684063	0.0394935	0	0.039418	0	88651	769	sense-overlapping	XM_004005978.3	Chr3:83417585_83962577_-	PRKCE	GeneID:101110314,Genbank:XM_004005978.3	protein kinase C epsilon, transcript variant X1	GO:0002281,GO:0003785,GO:0004674,GO:0004697,GO:0004699,GO:0005524,GO:0005634,GO:0005737,GO:0005739,GO:0005783,GO:0005794,GO:0005829,GO:0005856,GO:0005886,GO:0006468,GO:0006915,GO:0007049,GO:0007155,GO:0007165,GO:0008047,GO:0010634,GO:0010763,GO:0010811,GO:0018105,GO:0019899,GO:0030168,GO:0030546,GO:0030838,GO:0031397,GO:0031663,GO:0032024,GO:0032230,GO:0032467,GO:0035276,GO:0035556,GO:0035641,GO:…	macrophage activation involved in immune response|actin monomer binding|protein serine/threonine kinase activity|protein kinase C activity|calcium-independent protein kinase C activity|ATP binding|nucleus|cytoplasm|mitochondrion|endoplasmic reticulum|Golgi apparatus|cytosol|cytoskeleton|plasma membrane|protein phosphorylation|apoptotic process|cell cycle|cell adhesion|signal transduction|enzyme a…	ko04750,ko04925,ko04530,ko04666,ko04071,ko04270,ko04022	Inflammatory mediator regulation of TRP channels|Aldosterone synthesis and secretion|Tight junction|Fc gamma R-mediated phagocytosis|Sphingolipid signaling pathway|Vascular smooth muscle contraction|cGMP-PKG signaling pathway
circRNA_13366|Chr3:208436395_208447050_-	3.37192	6.22646	0.517378	0.0830935	-3.58912	0.0376605	1	Down	0.106608	0.0456042	0.0296201	0.0205697	0	0	10656	538	sense-overlapping	XM_004007550.4	Chr3:208379867_208752838_-	PDE3A	GeneID:101115870,Genbank:XM_004007550.4	phosphodiesterase 3A			ko00230,ko04024,ko04022,ko04924	Purine metabolism|cAMP signaling pathway|cGMP-PKG signaling pathway|Renin secretion
circRNA_13883|Chr4:45026787_45046741_+	5.51122	9.64807	1.37438	0.142451	-2.81146	0.0115787	1	Down	0.0678416	0.193818	0.0493668	0	0	0.039459	19955	804	sense-overlapping	XM_004007807.4	Chr4:44901712_45106753_+	SEMA3C	GeneID:101114604,Genbank:XM_004007807.4	semaphorin 3C	GO:0001755,GO:0001756,GO:0001974,GO:0003148,GO:0003215,GO:0003350,GO:0005615,GO:0005887,GO:0007411,GO:0009791,GO:0021915,GO:0030215,GO:0030335,GO:0038191,GO:0045499,GO:0048843,GO:0050919,GO:0060174,GO:0060666,GO:0071526,GO:0140074,GO:1905312	neural crest cell migration|somitogenesis|blood vessel remodeling|outflow tract septum morphogenesis|cardiac right ventricle morphogenesis|pulmonary myocardium development|extracellular space|integral component of plasma membrane|axon guidance|post-embryonic development|neural tube development|semaphorin receptor binding|positive regulation of cell migration|neuropilin binding|chemorepellent acti…	ko04360	Axon guidance
circRNA_14828|Chr5:56453885_56457475_+	3.61907	6.64421	0.593932	0.0893909	-3.48373	0.0334167	1	Down	0.0775333	0.0456042	0.0592402	0	0.019709	0	3591	253	sense-overlapping	XM_004008912.4	Chr5:56146970_56629065_+	ARHGAP26	GeneID:101109966,Genbank:XM_004008912.4	Rho GTPase activating protein 26, transcript variant X1
circRNA_15222|Chr6:20706584_20716996_-	3.2023	5.71742	0.687188	0.120192	-3.05659	0.0481934	1	Down	0.0969166	0.0570053	0.0197467	0	0	0.0197295	10413	504	sense-overlapping	XM_004009637.4	Chr6:20694383_20738294_-	HADH	GeneID:101122862,Genbank:XM_004009637.4	hydroxyacyl-CoA dehydrogenase	GO:0003857,GO:0005654,GO:0005759,GO:0006635,GO:0070403,GO:0120162	3-hydroxyacyl-CoA dehydrogenase activity|nucleoplasm|mitochondrial matrix|fatty acid beta-oxidation|NAD+ binding|positive regulation of cold-induced thermogenesis	ko00071,ko00380,ko00310,ko00281,ko00930,ko00062,ko00280,ko00650,ko01212	Fatty acid degradation|Tryptophan metabolism|Lysine degradation|Geraniol degradation|Caprolactam degradation|Fatty acid elongation|Valine, leucine and isoleucine degradation|Butanoate metabolism|Fatty acid metabolism
circRNA_15966|Chr7:5509893_5524383_+	4.92844	1.52652	8.33036	5.45709	2.44813	0.0468433	1	Up	0	0.0228021	0.0197467	0.133703	0.039418	0.108512	14491	276	sense-overlapping	XM_015096778.2	Chr7:5480784_5552061_+	AP3S1	GeneID:101107603,Genbank:XM_015096778.2	adaptor related protein complex 3 subunit sigma 1, transcript variant X1	GO:0005802,GO:0006886,GO:0008089,GO:0016020,GO:0016192,GO:0030123,GO:0030659,GO:0043231,GO:0048490,GO:1904115	trans-Golgi network|intracellular protein transport|anterograde axonal transport|membrane|vesicle-mediated transport|AP-3 adaptor complex|cytoplasmic vesicle membrane|intracellular membrane-bounded organelle|anterograde synaptic vesicle transport|axon cytoplasm	ko04142	Lysosome
circRNA_16212|Chr7:20757333_20757984_+	4.95715	8.53992	1.37438	0.160936	-2.63545	0.0275646	1	Down	0.0678416	0.114011	0.0691135	0	0	0.039459	652	149	sense-overlapping	XM_027971558.1	Chr7:20686768_20787804_+	ARIH1	GeneID:101116578,Genbank:XM_027971558.1	ariadne RBR E3 ubiquitin protein ligase 1, transcript variant X1	GO:0000151,GO:0000209,GO:0004842,GO:0005737,GO:0006511,GO:0008270,GO:0015030,GO:0016567,GO:0016604,GO:0019005,GO:0031462,GO:0031463,GO:0031464,GO:0031624,GO:0031625,GO:0032436,GO:0061630,GO:0097413	ubiquitin ligase complex|protein polyubiquitination|ubiquitin-protein transferase activity|cytoplasm|ubiquitin-dependent protein catabolic process|zinc ion binding|Cajal body|protein ubiquitination|nuclear body|SCF ubiquitin ligase complex|Cul2-RING ubiquitin ligase complex|Cul3-RING ubiquitin ligase complex|Cul4A-RING E3 ubiquitin ligase complex|ubiquitin conjugating enzyme binding|ubiquitin pro…
circRNA_17666|ChrX:1576152_1585507_-	4.77154	1.41155	8.13152	5.76069	2.52624	0.0311292	1	Up	0	0	0.0296201	0.082279	0.0985451	0.0887829	9356	9356	intergenic

## Sheet: 96d-vs-87d
Table S2. Differentially expressed circRNAs (DE circRNAs) between the 96d and 87d groups with p-value < 0.05 and |log2FC| ≥ 1
circRNA_id	BaseMean	BaseMean_control_87d	BaseMean_case_96d	FoldChange	log2FoldChange	pValue	qValue	Regulation	Expression_87_1	Expression_87_2	Expression_87_3		Expression_96_1	Expression_96_2	Expression_96_3		genomic_length	circRNA_length	type	best.transcript	transcript_position	gene	Dbxref	product	GO_id	GO_term	pathway	pathway_description
circRNA_02144|Chr1:292573489_292581680_+	7.75985	2.7397	12.78	4.66475	2.2218	0.0381758	0.989325	Up	0.087225	0	0	0.029075	0.276431	0.101051	0.0653903	0.147624	8192	793	sense-overlapping	XM_027961634.1	Chr1:292560773_292686131_+	TTC3	GeneID:101116444,Genbank:XM_027961634.1	tetratricopeptide repeat domain 3, transcript variant X3	GO:0004842,GO:0005634,GO:0005730,GO:0005829,GO:0006511,GO:0046872,GO:0070936	ubiquitin-protein transferase activity|nucleus|nucleolus|cytosol|ubiquitin-dependent protein catabolic process|metal ion binding|protein K48-linked ubiquitination
circRNA_04873|Chr14:58464520_58465878_+	3.60068	6.48709	0.714268	0.110106	-3.18303	0.0435901	0.989325	Down	0.029075	0.182417	0.0296201	0.0803707	0	0.0202103	0	0.00673676	1359	1359	exonic	XM_027978554.1	Chr14:58457334_58466316_+	ZNF114	GeneID:101105435,Genbank:XM_027978554.1	zinc finger protein 114, transcript variant X2	GO:0000981,GO:0003677,GO:0005634,GO:0042802,GO:0046872,GO:0070062	DNA-binding transcription factor activity, RNA polymerase II-specific|DNA binding|nucleus|identical protein binding|metal ion binding|extracellular exosome
circRNA_04969|Chr15:6447530_6460703_+	4.0249	6.97839	1.0714	0.153531	-2.70339	0.0479164	0.989325	Down	0.106608	0.0798074	0.0394935	0.0753031	0	0.0303154	0	0.0101051	13174	234	sense-overlapping	XM_027979129.1	Chr15:6440411_6662427_+	TMEM123	GeneID:101120860,Genbank:XM_027979129.1	transmembrane protein 123, transcript variant X1	GO:0009897,GO:0016021,GO:0031410,GO:0038023,GO:0070267	external side of plasma membrane|integral component of membrane|cytoplasmic vesicle|signaling receptor activity|oncosis
circRNA_06128|Chr17:56610128_56611016_-	8.54271	3.36463	13.7208	4.07796	2.02785	0.0395733	0.989325	Up	0	0.0684063	0.0394935	0.0359666	0.184287	0.131367	0.130781	0.148811	889	889	exonic	XM_027980249.1	Chr17:56322091_56611344_-	TMEM132C	GeneID:101119508,Genbank:XM_027980249.1	transmembrane protein 132C	GO:0016021	integral component of membrane
circRNA_06822|Chr18:66380832_66384292_+	6.27124	1.32626	11.2162	8.45705	3.08016	0.0387634	0.989325	Up	0	0.0570053	0	0.0190018	0.174049	0.171787	0.0217968	0.122544	3461	3461	intergenic
circRNA_08103|Chr2:113170715_113175562_+	14.3317	22.9788	5.68467	0.247387	-2.01516	0.0304804	0.989325	Down	0.387667	0.21662	0.128354	0.244213	0.122858	0	0.0762887	0.0663822	4848	4848	intronic	XM_004005332.4	Chr2:113081197_113348056_+	XKR6	GeneID:101110914,Genbank:XM_004005332.4	XK related 6, transcript variant X1	GO:0016021	integral component of membrane
circRNA_09845|Chr21:45473735_45473919_+	7.91358	1.82646	14.0007	7.66546	2.93837	0.00870114	0.989325	Up	0.05815	0	0	0.0193833	0.194525	0.111157	0.152577	0.152753	185	185	intergenic
circRNA_10518|Chr23:40393188_40397200_-	5.90611	0.608821	11.2034	18.4018	4.20177	0.00260221	0.989325	Up	0.0193833	0	0	0.00646111	0.143334	0.141472	0.0762887	0.120365	4013	473	sense-overlapping	XM_015103642.2	Chr23:40373052_40437023_-	YES1	GeneID:101104362,Genbank:XM_015103642.2	YES proto-oncogene 1, Src family tyrosine kinase, transcript variant X1	GO:0001784,GO:0004713,GO:0004715,GO:0005102,GO:0005154,GO:0005524,GO:0005794,GO:0005815,GO:0005829,GO:0005884,GO:0005886,GO:0005925,GO:0006464,GO:0007169,GO:0010827,GO:0019899,GO:0030154,GO:0031234,GO:0031295,GO:0036120,GO:0038083,GO:0038096,GO:0043114,GO:0044325,GO:0045944,GO:0048013,GO:0050731,GO:0050900,GO:0070062,GO:0071300,GO:0071560,GO:0098978,GO:0099091	phosphotyrosine residue binding|protein tyrosine kinase activity|non-membrane spanning protein tyrosine kinase activity|signaling receptor binding|epidermal growth factor receptor binding|ATP binding|Golgi apparatus|microtubule organizing center|cytosol|actin filament|plasma membrane|focal adhesion|cellular protein modification process|transmembrane receptor protein tyrosine kinase signaling path…	ko04520,ko04530	Adherens junction|Tight junction
circRNA_11088|Chr25:4224103_4242690_+	8.46579	13.6329	3.29868	0.241964	-2.04713	0.0485785	0.989325	Down	0.087225	0.182417	0.1481	0.139247	0.0307145	0.0505257	0.0217968	0.0343457	18588	347	sense-overlapping	XM_012104955.3	Chr25:4010827_4531076_+	DISC1	GeneID:101114672,Genbank:XM_012104955.3	DISC1 scaffold protein	GO:0000226,GO:0001764,GO:0002052,GO:0005739,GO:0005813,GO:0005874,GO:0014069,GO:0016055,GO:0030054,GO:0030177,GO:0032091,GO:0045111,GO:0045211,GO:0097546,GO:1905515	microtubule cytoskeleton organization|neuron migration|positive regulation of neuroblast proliferation|mitochondrion|centrosome|microtubule|postsynaptic density|Wnt signaling pathway|cell junction|positive regulation of Wnt signaling pathway|negative regulation of protein binding|intermediate filament cytoskeleton|postsynaptic membrane|ciliary base|non-motile cilium assembly
circRNA_11777|Chr3:5705709_5707966_-	5.21489	9.69504	0.734737	0.0757848	-3.72195	0.0055968	0.989325	Down	0.0775333	0.159615	0.0789869	0.105378	0	0	0.0217968	0.00726559	2258	287	sense-overlapping	XM_012161056.3	Chr3:5648011_5737986_-	NUP214	GeneID:101114502,Genbank:XM_012161056.3	nucleoporin 214, transcript variant X1			ko03013	RNA transport
circRNA_15119|Chr5:115757457_115775407_+	4.02609	7.2739	0.778272	0.106995	-3.22438	0.0478953	0.989325	Down	0.135683	0.0342032	0.0493668	0.0730844	0.0307145	0	0	0.0102382	17951	664	sense-overlapping	XM_004009111.4	Chr5:115677386_115874529_+	MAN2A1	GeneID:101116572,Genbank:XM_004009111.4	mannosidase alpha class 2A member 1	GO:0000139,GO:0001701,GO:0001889,GO:0004559,GO:0004572,GO:0005797,GO:0005801,GO:0006013,GO:0006486,GO:0006491,GO:0006517,GO:0007005,GO:0007033,GO:0007585,GO:0016020,GO:0016021,GO:0016799,GO:0030246,GO:0046872,GO:0048286,GO:0050769,GO:0060042,GO:0070062	Golgi membrane|in utero embryonic development|liver development|alpha-mannosidase activity|mannosyl-oligosaccharide 1,3-1,6-alpha-mannosidase activity|Golgi medial cisterna|cis-Golgi network|mannose metabolic process|protein glycosylation|N-glycan processing|protein deglycosylation|mitochondrion organization|vacuole organization|respiratory gaseous exchange|membrane|integral component of membrane…	ko00510,ko00513	N-Glycan biosynthesis|Various types of N-glycan biosynthesis
circRNA_15267|Chr6:26195802_26205529_+	3.56614	6.61343	0.518848	0.0784536	-3.67202	0.0360457	0.989325	Down	0.125992	0.0570053	0.0296201	0.0708723	0.0204763	0	0	0.00682544	9728	624	sense-overlapping	XM_004009668.3	Chr6:26164795_26247258_+	SLC39A8	GeneID:101108488,Genbank:XM_004009668.3	solute carrier family 39 member 8, transcript variant X2	GO:0005385,GO:0005886,GO:0005887,GO:0006829,GO:0006882,GO:0031090,GO:0070574,GO:0071578	zinc ion transmembrane transporter activity|plasma membrane|integral component of plasma membrane|zinc ion transport|cellular zinc ion homeostasis|organelle membrane|cadmium ion transmembrane transport|zinc ion import across plasma membrane
circRNA_16231|Chr7:21807610_21808861_+	10.375	18.9131	1.83684	0.0971201	-3.36409	0.027618	0.989325	Down	0.0775333	0.193818	0.266581	0.179311	0	0	0.0544919	0.018164	1252	654	sense-overlapping	XM_027971575.1	Chr7:21736325_21818715_+	CD276	GeneID:101111370,Genbank:XM_027971575.1	CD276 molecule, transcript variant X1	GO:0005102,GO:0006955,GO:0008283,GO:0009897,GO:0016021,GO:0042102,GO:0042110,GO:0045078,GO:0050776,GO:0050852	signaling receptor binding|immune response|cell proliferation|external side of plasma membrane|integral component of membrane|positive regulation of T cell proliferation|T cell activation|positive regulation of interferon-gamma biosynthetic process|regulation of immune response|T cell receptor signaling pathway	ko04514	Cell adhesion molecules (CAMs)
circRNA_16372|Chr7:44319441_44324902_-	3.31454	0.530503	6.09857	11.4958	3.52304	0.0492619	0.989325	Up	0	0.0228021	0	0.0076007	0.11262	0.0606308	0.0326952	0.0686486	5462	220	sense-overlapping	XM_012181325.3	Chr7:44261007_44375710_-	MAP4K5	GeneID:101103818,Genbank:XM_012181325.3	mitogen-activated protein kinase kinase kinase kinase 5, transcript variant X2	GO:0004672,GO:0004674,GO:0005524,GO:0005737,GO:0006468,GO:0007257,GO:0008349,GO:0023014,GO:0031098,GO:0032147,GO:0035556	protein kinase activity|protein serine/threonine kinase activity|ATP binding|cytoplasm|protein phosphorylation|activation of JUN kinase activity|MAP kinase kinase kinase kinase activity|signal transduction by protein phosphorylation|stress-activated protein kinase signaling cascade|activation of protein kinase activity|intracellular signal transduction
circRNA_17638|Chr8:98602870_98649599_+	7.98024	3.03882	12.9216	4.25219	2.08821	0.0335113	0.989325	Up	0.029075	0.0342032	0.0296201	0.0309661	0.22524	0.131367	0.0762887	0.144298	46730	2228	sense-overlapping	XM_012183304.2	Chr8:98583863_98651673_+	FAM120B	GeneID:101115971,Genbank:XM_012183304.2	family with sequence similarity 120B, transcript variant X1	GO:0005634,GO:0035357,GO:0045444	nucleus|peroxisome proliferator activated receptor signaling pathway|fat cell differentiation

## Sheet: 102d-vs-87d
Table S2. Differentially expressed circRNAs (DE circRNAs) between the 102d and 87d groups with p-value < 0.05 and |log2FC| ≥ 1
circRNA_id	BaseMean	BaseMean_control_87d	BaseMean_case_102d	FoldChange	log2FoldChange	pValue	qValue	Regulation	Expression_87_1	Expression_87_2	Expression_87_3	Expression_102_1	Expression_102_2	Expression_102_3	genomic_length	circRNA_length	type	best.transcript	transcript_position			gene	Dbxref	product	GO_id	GO_term	pathway	pathway_description
circRNA_00392|Chr1:41448236_41449213_+	6.52336	1.33241	11.7143	8.79185	3.13617	0.010586	0.969993	Up	0	0.0570053	0	0.106792	0.171463	0.0791181	978	319	sense-overlapping	XM_027972342.1	Chr1:41393051_41588778_+			ROR1	GeneID:101109659,Genbank:XM_027972342.1	receptor tyrosine kinase like orphan receptor 1	GO:0001725,GO:0004714,GO:0004888,GO:0005524,GO:0005737,GO:0005886,GO:0005887,GO:0007169,GO:0007605,GO:0009968,GO:0009986,GO:0014002,GO:0017147,GO:0030154,GO:0030424,GO:0042813,GO:0043066,GO:0043123,GO:0043235,GO:0043679,GO:0048839,GO:0051092,GO:0070374,GO:1904929	stress fiber|transmembrane receptor protein tyrosine kinase activity|transmembrane signaling receptor activity|ATP binding|cytoplasm|plasma membrane|integral component of plasma membrane|transmembrane receptor protein tyrosine kinase signaling pathway|sensory perception of sound|negative regulation of signal transduction|cell surface|astrocyte development|Wnt-protein binding|cell differentiation|…
circRNA_00618|Chr1:72957463_72977792_-	4.30542	1.06592	7.54492	7.07829	2.8234	0.0499258	0.969993	Up	0	0.0456042	0	0.149509	0.0571544	0.0395591	20330	871	sense-overlapping	XM_012176015.3	Chr1:72945431_73002040_-	TGF-β信号通路		TGFBR3	GeneID:101102437,Genbank:XM_012176015.3	transforming growth factor beta receptor 3, transcript variant X4
circRNA_01256|Chr1:172230787_172271989_+	4.62304	0.532962	8.71312	16.3485	4.03108	0.0143023	0.969993	Up	0	0.0228021	0	0.117471	0.0190515	0.138457	41203	1077	sense-overlapping	XM_004002849.4	Chr1:172201044_172282206_+			ARL13B	GeneID:101123516,Genbank:XM_004002849.4	ADP ribosylation factor like GTPase 13B, transcript variant X1	GO:0001947,GO:0005525,GO:0005929,GO:0005930,GO:0007224,GO:0009953,GO:0010226,GO:0021532,GO:0021830,GO:0021943,GO:0031514,GO:0060170,GO:0060271,GO:0070986,GO:0097500,GO:0097730,GO:1905515	heart looping|GTP binding|cilium|axoneme|smoothened signaling pathway|dorsal/ventral pattern formation|response to lithium ion|neural tube patterning|interneuron migration from the subpallium to the cortex|formation of radial glial scaffolds|motile cilium|ciliary membrane|cilium assembly|left/right axis specification|receptor localization to non-motile cilium|non-motile cilium|non-motile cilium a…
circRNA_01995|Chr1:275964562_275966918_-	12.8898	20.9873	4.79229	0.228342	-2.13073	0.0178739	0.969993	Down	0.125992	0.273625	0.236961	0.0747544	0.0285772	0.0494488	2357	233	sense-overlapping	XM_015092650.2	Chr1:275775107_276014116_-			PPP2R3A	GeneID:101114233,Genbank:XM_015092650.2	protein phosphatase 2 regulatory subunit B''alpha, transcript variant X1	GO:0000159,GO:0001754,GO:0005509,GO:0006470,GO:0007525,GO:0019888,GO:0030674,GO:0045732,GO:0061053,GO:0090090,GO:0090244,GO:0090249,GO:0090263	protein phosphatase type 2A complex|eye photoreceptor cell differentiation|calcium ion binding|protein dephosphorylation|somatic muscle development|protein phosphatase regulator activity|protein binding, bridging|positive regulation of protein catabolic process|somite development|negative regulation of canonical Wnt signaling pathway|Wnt signaling pathway involved in somitogenesis|regulation of c…	ko03015,ko04728,ko04261,ko04152,ko04071,ko04151	mRNA surveillance pathway|Dopaminergic synapse|Adrenergic signaling in cardiomyocytes|AMPK signaling pathway|Sphingolipid signaling pathway|PI3K-Akt signaling pathway
circRNA_02096|Chr1:287128278_287154809_-	62.7772	22.1179	103.437	4.67659	2.22546	0.0136939	0.969993	Up	0	0.946288	0	1.34558	0.762059	1.13732	26532	23292	sense-overlapping	XM_004003911.3	Chr1:287127494_287132202_-			LOC101123010	GeneID:101123010,Genbank:XM_004003911.3	stefin-C	GO:0004869,GO:0005829	cysteine-type endopeptidase inhibitor activity|cytosol
circRNA_02311|Chr10:14495238_14504012_+	15.049	7.00463	23.0934	3.29687	1.7211	0.0379672	0.969993	Up	0.0678416	0.114011	0.0493668	0.234942	0.209566	0.267024	8775	575	sense-overlapping	XM_027973522.1	Chr10:14341727_14537017_+			DGKH	GeneID:101108320,Genbank:XM_027973522.1	diacylglycerol kinase eta, transcript variant X1	GO:0003951,GO:0004143,GO:0005524,GO:0005737,GO:0005768,GO:0005886,GO:0007205,GO:0030168,GO:0035556,GO:0046473,GO:0046872,GO:0051259	NAD+ kinase activity|diacylglycerol kinase activity|ATP binding|cytoplasm|endosome|plasma membrane|protein kinase C-activating G protein-coupled receptor signaling pathway|platelet activation|intracellular signal transduction|phosphatidic acid metabolic process|metal ion binding|protein complex oligomerization	ko00564,ko04072,ko04070,ko00561	Glycerophospholipid metabolism|Phospholipase D signaling pathway|Phosphatidylinositol signaling system|Glycerolipid metabolism
circRNA_02756|Chr11:793987_824561_+	3.73826	0.605764	6.87076	11.3423	3.50364	0.0289	0.969993	Up	0.0193833	0	0	0.053396	0.0952573	0.0593386	30575	745	sense-overlapping	XM_015098993.2	Chr11:758851_1071683_+			CEP112	GeneID:101117261,Genbank:XM_015098993.2	centrosomal protein 112, transcript variant X7	GO:0005737,GO:0005813,GO:0005886,GO:0060077,GO:0097120	cytoplasm|centrosome|plasma membrane|inhibitory synapse|receptor localization to synapse
circRNA_02957|Chr11:21294576_21338367_+	10.7264	3.73012	17.7227	4.75124	2.2483	0.0146928	0.969993	Up	0	0.10261	0.0296201	0.234942	0.104783	0.217575	43792	41699	sense-overlapping	XM_015098780.2	Chr11:21334913_21339198_+			LOC101118459	GeneID:101118459,Genbank:XM_015098780.2	keratin, type I cytoskeletal 14
circRNA_03386|Chr11:53244324_53251250_-	7.67933	13.319	2.03965	0.153138	-2.7071	0.00762791	0.969993	Down	0.164758	0.159615	0.0987336	0	0	0.0593386	6927	6927	intergenic
circRNA_03898|Chr12:70940018_70941913_-	4.89385	9.12025	0.667451	0.0731834	-3.77234	0.0053752	0.969993	Down	0.087225	0.159615	0.0592402	0	0.0190515	0	1896	597	sense-overlapping	XM_004013872.4	Chr12:70927947_70949133_-			IVNS1ABP	GeneID:101108935,Genbank:XM_004013872.4	influenza virus NS1A binding protein	GO:0005654,GO:0005667,GO:0005681,GO:0005829,GO:0006383,GO:0008380,GO:0009615,GO:0015629,GO:0016032,GO:0031397,GO:2001243	nucleoplasm|transcription factor complex|spliceosomal complex|cytosol|transcription by RNA polymerase III|RNA splicing|response to virus|actin cytoskeleton|viral process|negative regulation of protein ubiquitination|negative regulation of intrinsic apoptotic signaling pathway
circRNA_03939|Chr12:78654975_78662307_+	5.18091	1.06592	9.29589	8.72096	3.12449	0.0203862	0.969993	Up	0	0.0456042	0	0.12815	0.104783	0.0593386	7333	1451	sense-overlapping	XM_027975988.1	Chr12:78628381_78783753_+			PLXNA2	GeneID:101122043,Genbank:XM_027975988.1	plexin A2, transcript variant X2	GO:0001756,GO:0002116,GO:0005886,GO:0005887,GO:0007162,GO:0008360,GO:0017154,GO:0021915,GO:0021935,GO:0030334,GO:0042802,GO:0043087,GO:0050772,GO:0051642,GO:0060037,GO:0060174,GO:0071526,GO:1902287	somitogenesis|semaphorin receptor complex|plasma membrane|integral component of plasma membrane|negative regulation of cell adhesion|regulation of cell shape|semaphorin receptor activity|neural tube development|cerebellar granule cell precursor tangential migration|regulation of cell migration|identical protein binding|regulation of GTPase activity|positive regulation of axonogenesis|centrosome l…	ko04360	Axon guidance
circRNA_04007|Chr13:6967442_6991846_+	6.62234	1.06592	12.1787	11.4255	3.51419	0.0215072	0.969993	Up	0	0.0456042	0	0.26698	0.0762059	0.0593386	24405	739	sense-overlapping	XM_027976478.1	Chr13:6910442_6999704_+		Wnt信号通路	ISM1	GeneID:101105349,Genbank:XM_027976478.1	isthmin 1	GO:0005576,GO:0016525	extracellular region|negative regulation of angiogenesis
circRNA_04670|Chr14:23697234_23715502_+	17.8883	26.8843	8.89226	0.33076	-1.59615	0.0434547	0.969993	Down	0.300442	0.387636	0.187594	0.149509	0.0762059	0.0593386	18269	344	sense-overlapping	XM_027977360.1	Chr14:23529695_23809132_+			FTO	GeneID:100125353,Genbank:XM_027977360.1	FTO alpha-ketoglutarate dependent dioxygenase, transcript variant X1	GO:0001659,GO:0005634,GO:0005654,GO:0006307,GO:0008198,GO:0010883,GO:0016607,GO:0035515,GO:0035516,GO:0035552,GO:0035553,GO:0040014,GO:0042245,GO:0043734,GO:0044065,GO:0060612,GO:0070350,GO:0070989,GO:0080111,GO:0090335,GO:1990931	temperature homeostasis|nucleus|nucleoplasm|DNA dealkylation involved in DNA repair|ferrous iron binding|regulation of lipid storage|nuclear speck|oxidative RNA demethylase activity|oxidative DNA demethylase activity|oxidative single-stranded DNA demethylation|oxidative single-stranded RNA demethylation|regulation of multicellular organism growth|RNA repair|DNA-N1-methyladenine dioxygenase activi…
circRNA_06688|Chr18:48439837_48441692_+	9.71717	18.2393	1.19509	0.0655228	-3.93186	0.000341991	0.537557	Down	0.17445	0.205219	0.177721	0.0427168	0	0	1856	244	sense-overlapping	XM_012098847.3	Chr18:48380514_48477211_+			MIA2	GeneID:101102181,Genbank:XM_012098847.3	MIA SH3 domain ER export factor 2, transcript variant X1	GO:0005789,GO:0006888,GO:0009306,GO:0016021,GO:0035459,GO:0042953,GO:0042954,GO:0070971	endoplasmic reticulum membrane|ER to Golgi vesicle-mediated transport|protein secretion|integral component of membrane|cargo loading into vesicle|lipoprotein transport|lipoprotein transporter activity|endoplasmic reticulum exit site
circRNA_07368|Chr2:11496454_11511533_-	4.79117	8.91489	0.667451	0.0748692	-3.73948	0.0240941	0.969993	Down	0.17445	0.0342032	0.0592402	0	0.0190515	0	15080	585	sense-overlapping	XM_004004010.4	Chr2:11476183_11533845_-			HSDL2	GeneID:101110995,Genbank:XM_004004010.4	hydroxysteroid dehydrogenase like 2	GO:0005739,GO:0005777,GO:0016491	mitochondrion|peroxisome|oxidoreductase activity
circRNA_07666|Chr2:42270060_42271163_+	18.4175	27.2984	9.53669	0.34935	-1.51725	0.049585	0.969993	Down	0.17445	0.478844	0.236961	0.0640752	0.114309	0.108787	1104	314	sense-overlapping	XM_027964318.1	Chr2:42212448_42294720_+			KCTD9	GeneID:101111427,Genbank:XM_027964318.1	potassium channel tetramerization domain containing 9, transcript variant X2	GO:0005622,GO:0016567,GO:0035556,GO:0042802,GO:0043621,GO:0051260,GO:0097602	intracellular|protein ubiquitination|intracellular signal transduction|identical protein binding|protein self-association|protein homooligomerization|cullin family protein binding
circRNA_10023|Chr22:20365976_20381823_-	6.44502	11.9937	0.896315	0.074732	-3.74213	0.00246524	0.969993	Down	0.0484583	0.239422	0.108607	0.0320376	0	0	15848	884	sense-overlapping	XM_027960457.1	Chr22:20333797_20403361_-			TM9SF3	GeneID:101112014,Genbank:XM_027960457.1	transmembrane 9 superfamily member 3	GO:0016020,GO:0016021,GO:0072657	membrane|integral component of membrane|protein localization to membrane
circRNA_10206|Chr22:43867972_43874924_+	9.88151	3.81853	15.9445	4.17556	2.06197	0.0178582	0.969993	Up	0	0.0684063	0.0493668	0.245622	0.161937	0.0988977	6953	6953	intronic	XM_027960406.1	Chr22:43800514_43945613_+			PLPP4	GeneID:101109316,Genbank:XM_027960406.1	phospholipid phosphatase 4	GO:0001835,GO:0005886,GO:0005887,GO:0006644,GO:0008195,GO:0016791,GO:0038096,GO:0042802,GO:0046839	blastocyst hatching|plasma membrane|integral component of plasma membrane|phospholipid metabolic process|phosphatidate phosphatase activity|phosphatase activity|Fc-gamma receptor signaling pathway involved in phagocytosis|identical protein binding|phospholipid dephosphorylation
circRNA_10518|Chr23:40393188_40397200_-	3.51897	0.605764	6.43218	10.6183	3.40848	0.0373751	0.969993	Up	0.0193833	0	0	0.0854336	0.0571544	0.0593386	4013	473	sense-overlapping	XM_015103642.2	Chr23:40373052_40437023_-			YES1	GeneID:101104362,Genbank:XM_015103642.2	YES proto-oncogene 1, Src family tyrosine kinase, transcript variant X1	GO:0001784,GO:0004713,GO:0004715,GO:0005102,GO:0005154,GO:0005524,GO:0005794,GO:0005815,GO:0005829,GO:0005884,GO:0005886,GO:0005925,GO:0006464,GO:0007169,GO:0010827,GO:0019899,GO:0030154,GO:0031234,GO:0031295,GO:0036120,GO:0038083,GO:0038096,GO:0043114,GO:0044325,GO:0045944,GO:0048013,GO:0050731,GO:0050900,GO:0070062,GO:0071300,GO:0071560,GO:0098978,GO:0099091	phosphotyrosine residue binding|protein tyrosine kinase activity|non-membrane spanning protein tyrosine kinase activity|signaling receptor binding|epidermal growth factor receptor binding|ATP binding|Golgi apparatus|microtubule organizing center|cytosol|actin filament|plasma membrane|focal adhesion|cellular protein modification process|transmembrane receptor protein tyrosine kinase signaling path…	ko04520,ko04530	Adherens junction|Tight junction
circRNA_11088|Chr25:4224103_4242690_+	8.33537	13.6486	3.02218	0.221428	-2.17509	0.0272259	0.969993	Down	0.087225	0.182417	0.1481	0	0.0571544	0.0296693	18588	347	sense-overlapping	XM_012104955.3	Chr25:4010827_4531076_+			DISC1	GeneID:101114672,Genbank:XM_012104955.3	DISC1 scaffold protein	GO:0000226,GO:0001764,GO:0002052,GO:0005739,GO:0005813,GO:0005874,GO:0014069,GO:0016055,GO:0030054,GO:0030177,GO:0032091,GO:0045111,GO:0045211,GO:0097546,GO:1905515	microtubule cytoskeleton organization|neuron migration|positive regulation of neuroblast proliferation|mitochondrion|centrosome|microtubule|postsynaptic density|Wnt signaling pathway|cell junction|positive regulation of Wnt signaling pathway|negative regulation of protein binding|intermediate filament cytoskeleton|postsynaptic membrane|ciliary base|non-motile cilium assembly
circRNA_11827|Chr3:10676671_10700134_+	5.61123	10.6249	0.597543	0.0562398	-4.15226	0.00263796	0.969993	Down	0.0387667	0.193818	0.108607	0.0213584	0	0	23464	637	sense-overlapping	XM_027965754.1	Chr3:10654423_10894479_+			MAPKAP1	GeneID:443294,Genbank:XM_027965754.1	mitogen-activated protein kinase associated protein 1, transcript variant X4	GO:0005546,GO:0005547,GO:0005654,GO:0005737,GO:0005794,GO:0005829,GO:0005886,GO:0017016,GO:0019901,GO:0030950,GO:0031410,GO:0031932,GO:0033138,GO:0038203,GO:0043325,GO:0046580,GO:0070300,GO:0080025,GO:1900407	phosphatidylinositol-4,5-bisphosphate binding|phosphatidylinositol-3,4,5-trisphosphate binding|nucleoplasm|cytoplasm|Golgi apparatus|cytosol|plasma membrane|Ras GTPase binding|protein kinase binding|establishment or maintenance of actin cytoskeleton polarity|cytoplasmic vesicle|TORC2 complex|positive regulation of peptidyl-serine phosphorylation|TORC2 signaling|phosphatidylinositol-3,4-bisphospha…	ko04150	mTOR signaling pathway
circRNA_12770|Chr3:126726132_126728116_+	4.0029	7.00463	1.00118	0.142931	-2.80661	0.0414204	0.969993	Down	0.0678416	0.114011	0.0493668	0	0.0285772	0	1985	350	sense-overlapping	XM_004006230.4	Chr3:126450801_126886366_+			TMTC2	GeneID:101106758,Genbank:XM_004006230.4	transmembrane and tetratricopeptide repeat containing 2	GO:0005783,GO:0005789,GO:0016021,GO:0055074	endoplasmic reticulum|endoplasmic reticulum membrane|integral component of membrane|calcium ion homeostasis
circRNA_13883|Chr4:45026787_45046741_+	5.28485	8.87	1.69971	0.191624	-2.38365	0.0322301	0.969993	Down	0.0678416	0.193818	0.0493668	0	0	0.0494488	19955	804	sense-overlapping	XM_004007807.4	Chr4:44901712_45106753_+			SEMA3C	GeneID:101114604,Genbank:XM_004007807.4	semaphorin 3C	GO:0001755,GO:0001756,GO:0001974,GO:0003148,GO:0003215,GO:0003350,GO:0005615,GO:0005887,GO:0007411,GO:0009791,GO:0021915,GO:0030215,GO:0030335,GO:0038191,GO:0045499,GO:0048843,GO:0050919,GO:0060174,GO:0060666,GO:0071526,GO:0140074,GO:1905312	neural crest cell migration|somitogenesis|blood vessel remodeling|outflow tract septum morphogenesis|cardiac right ventricle morphogenesis|pulmonary myocardium development|extracellular space|integral component of plasma membrane|axon guidance|post-embryonic development|neural tube development|semaphorin receptor binding|positive regulation of cell migration|neuropilin binding|chemorepellent acti…	ko04360	Axon guidance
circRNA_13884|Chr4:45026787_45056018_+	10.5194	18.6903	2.34851	0.125654	-2.99247	0.00707429	0.969993	Down	0.05815	0.342032	0.197467	0	0.0476287	0.0197795	29232	1027	sense-overlapping	XM_004007807.4	Chr4:44901712_45106753_+			SEMA3C	GeneID:101114604,Genbank:XM_004007807.4	semaphorin 3C	GO:0001755,GO:0001756,GO:0001974,GO:0003148,GO:0003215,GO:0003350,GO:0005615,GO:0005887,GO:0007411,GO:0009791,GO:0021915,GO:0030215,GO:0030335,GO:0038191,GO:0045499,GO:0048843,GO:0050919,GO:0060174,GO:0060666,GO:0071526,GO:0140074,GO:1905312	neural crest cell migration|somitogenesis|blood vessel remodeling|outflow tract septum morphogenesis|cardiac right ventricle morphogenesis|pulmonary myocardium development|extracellular space|integral component of plasma membrane|axon guidance|post-embryonic development|neural tube development|semaphorin receptor binding|positive regulation of cell migration|neuropilin binding|chemorepellent acti…	ko04360	Axon guidance
circRNA_15204|Chr6:16189491_16191754_+	4.63973	8.61201	0.667451	0.0775023	-3.68962	0.021159	0.969993	Down	0.164758	0.0342032	0.0592402	0	0.0190515	0	2264	387	sense-overlapping	XM_012179473.3	Chr6:16167634_16223214_+			ZGRF1	GeneID:101118531,Genbank:XM_012179473.3	zinc finger GRF-type containing 1	GO:0008270,GO:0016021	zinc ion binding|integral component of membrane
circRNA_16433|Chr7:49318142_49324959_+	4.34339	7.66696	1.01982	0.133015	-2.91033	0.0316958	0.969993	Down	0.125992	0.0456042	0.0592402	0	0	0.0296693	6818	695	sense-overlapping	XM_004010551.4	Chr7:49270097_49507724_+			VPS13C	GeneID:101112983,Genbank:XM_004010551.4	vacuolar protein sorting 13 homolog C, transcript variant X3	GO:0005737,GO:0005741,GO:0005829,GO:0006623,GO:0006895,GO:0007005,GO:0019898,GO:0045053,GO:0070062,GO:1905090	cytoplasm|mitochondrial outer membrane|cytosol|protein targeting to vacuole|Golgi to endosome transport|mitochondrion organization|extrinsic component of membrane|protein retention in Golgi apparatus|extracellular exosome|negative regulation of parkin-mediated stimulation of mitophagy in response to mitochondrial depolarization
circRNA_17987|ChrX:75841464_75882543_+	6.21073	10.1654	2.25608	0.221938	-2.17177	0.0428293	0.969993	Down	0.05815	0.205219	0.0789869	0.0320376	0	0.0395591	41080	41080	intergenic
circRNA_18064|ChrX:103131586_103133048_-	179.093	291.302	66.8833	0.229601	-2.1228	0.0404395	0.969993	Down	5.07843	3.2037	1.28354	0.993166	0.51439	0.613165	1463	1194	antisense	XM_027963468.1	ChrX:103131700_103132742_+			CDR1	GeneID:114111662,Genbank:XM_027963468.1	cerebellar degeneration related protein 1

## Sheet: 105d-vs-87d
Table S2. Differentially expressed circRNAs (DE circRNAs) between the 105d and 87d groups with p-value < 0.05 and |log2FC| ≥ 1
circRNA_id	BaseMean	BaseMean_control_87d	BaseMean_case_105d	FoldChange	log2FoldChange	pValue	qValue	Regulation	Expression_87_1	Expression_87_2	Expression_87_3	Expression_105_1	Expression_105_2	Expression_105_3	genomic_length	circRNA_length	type	best.transcript	transcript_position		gene	Dbxref	product	GO_id	GO_term	pathway	pathway_description
circRNA_00525|Chr1:58366239_58374469_+	3.4208	0.546242	6.29536	11.5248	3.52668	0.0422377	0.971361	Up	0	0.0228021	0	0.075707	0.0816196	0.0382141	8231	442	sense-overlapping	XM_012174138.3	Chr1:58352670_58429412_+		MIGA1	GeneID:101109140,Genbank:XM_012174138.3	mitoguardin 1	GO:0005741,GO:0005887,GO:0008053,GO:0042803,GO:0046982	mitochondrial outer membrane|integral component of plasma membrane|mitochondrial fusion|protein homodimerization activity|protein heterodimerization activity
circRNA_01995|Chr1:275964562_275966918_-	13.2544	20.96	5.54879	0.264732	-1.91739	0.0299526	0.971361	Down	0.125992	0.273625	0.236961	0.0378535	0.0612147	0.0668747	2357	233	sense-overlapping	XM_015092650.2	Chr1:275775107_276014116_-		PPP2R3A	GeneID:101114233,Genbank:XM_015092650.2	protein phosphatase 2 regulatory subunit B''alpha, transcript variant X1	GO:0000159,GO:0001754,GO:0005509,GO:0006470,GO:0007525,GO:0019888,GO:0030674,GO:0045732,GO:0061053,GO:0090090,GO:0090244,GO:0090249,GO:0090263	protein phosphatase type 2A complex|eye photoreceptor cell differentiation|calcium ion binding|protein dephosphorylation|somatic muscle development|protein phosphatase regulator activity|protein binding, bridging|positive regulation of protein catabolic process|somite development|negative regulation of canonical Wnt signaling pathway|Wnt signaling pathway involved in somitogenesis|regulation of c…	ko03015,ko04728,ko04261,ko04152,ko04071,ko04151	mRNA surveillance pathway|Dopaminergic synapse|Adrenergic signaling in cardiomyocytes|AMPK signaling pathway|Sphingolipid signaling pathway|PI3K-Akt signaling pathway
circRNA_02096|Chr1:287128278_287154809_-	58.9124	22.6691	95.1557	4.1976	2.06957	0.0254286	0.971361	Up	0	0.946288	0	0.974728	0.897815	0.993567	26532	23292	sense-overlapping	XM_004003911.3	Chr1:287127494_287132202_-		LOC101123010	GeneID:101123010,Genbank:XM_004003911.3	stefin-C	GO:0004869,GO:0005829	cysteine-type endopeptidase inhibitor activity|cytosol
circRNA_02438|Chr10:26679645_26681505_+	3.93352	6.94133	0.925719	0.133363	-2.90657	0.0429228	0.971361	Down	0.0387667	0.148214	0.0493668	0	0.0306073	0	1861	570	sense-overlapping	XM_004012110.4	Chr10:26662555_26696884_+		POSTN	GeneID:101103329,Genbank:XM_004012110.4	periostin, transcript variant X6	GO:0001501,GO:0001666,GO:0001953,GO:0003073,GO:0005201,GO:0005615,GO:0005802,GO:0007155,GO:0008201,GO:0008593,GO:0009612,GO:0014850,GO:0014911,GO:0030198,GO:0031012,GO:0031594,GO:0032355,GO:0044344,GO:0046872,GO:0050839,GO:0062023,GO:0071307,GO:0071356,GO:0071560,GO:1900025,GO:1904209,GO:1990138,GO:1990523	skeletal system development|response to hypoxia|negative regulation of cell-matrix adhesion|regulation of systemic arterial blood pressure|extracellular matrix structural constituent|extracellular space|trans-Golgi network|cell adhesion|heparin binding|regulation of Notch signaling pathway|response to mechanical stimulus|response to muscle activity|positive regulation of smooth muscle cell migrat…
circRNA_02956|Chr11:21294043_21337838_+	43.8916	6.82701	80.9562	11.8582	3.56782	4.17385e-05	0.0704462	Up	0	0.193818	0.0493668	1.10722	0.714171	0.64964	43796	41885	sense-overlapping	XM_015098780.2	Chr11:21334913_21339198_+		LOC101118459	GeneID:101118459,Genbank:XM_015098780.2	keratin, type I cytoskeletal 14
circRNA_02957|Chr11:21294576_21338367_+	12.2675	3.76846	20.7665	5.5106	2.46221	0.00705804	0.971361	Up	0	0.10261	0.0296201	0.227121	0.224454	0.181517	43792	41699	sense-overlapping	XM_015098780.2	Chr11:21334913_21339198_+		LOC101118459	GeneID:101118459,Genbank:XM_015098780.2	keratin, type I cytoskeletal 14
circRNA_03939|Chr12:78654975_78662307_+	4.82901	1.09248	8.56554	7.84042	2.97093	0.0319649	0.971361	Up	0	0.0456042	0	0.113561	0.0816196	0.0668747	7333	1451	sense-overlapping	XM_027975988.1	Chr12:78628381_78783753_+		PLXNA2	GeneID:101122043,Genbank:XM_027975988.1	plexin A2, transcript variant X2	GO:0001756,GO:0002116,GO:0005886,GO:0005887,GO:0007162,GO:0008360,GO:0017154,GO:0021915,GO:0021935,GO:0030334,GO:0042802,GO:0043087,GO:0050772,GO:0051642,GO:0060037,GO:0060174,GO:0071526,GO:1902287	somitogenesis|semaphorin receptor complex|plasma membrane|integral component of plasma membrane|negative regulation of cell adhesion|regulation of cell shape|semaphorin receptor activity|neural tube development|cerebellar granule cell precursor tangential migration|regulation of cell migration|identical protein binding|regulation of GTPase activity|positive regulation of axonogenesis|centrosome l…	ko04360	Axon guidance
circRNA_04007|Chr13:6967442_6991846_+	5.59613	1.09248	10.0998	9.24478	3.20864	0.0140128	0.971361	Up	0	0.0456042	0	0.123024	0.122429	0.0668747	24405	739	sense-overlapping	XM_027976478.1	Chr13:6910442_6999704_+		ISM1	GeneID:101105349,Genbank:XM_027976478.1	isthmin 1	GO:0005576,GO:0016525	extracellular region|negative regulation of angiogenesis
circRNA_05165|Chr15:43722386_43725384_+	4.47365	7.87693	1.07038	0.135888	-2.87951	0.0305723	0.971361	Down	0.0969166	0.0570053	0.0789869	0	0	0.0286606	2999	222	sense-overlapping	XM_027979387.1	Chr15:43714584_43765786_+	Wnt信号通路	DKK3	GeneID:101122131,Genbank:XM_027979387.1	dickkopf WNT signaling pathway inhibitor 3	GO:0005615,GO:0009653,GO:0016055,GO:0017015,GO:0030325,GO:0032348,GO:0039706,GO:0045892,GO:0048019,GO:0090090,GO:1902613,GO:2000065	extracellular space|anatomical structure morphogenesis|Wnt signaling pathway|regulation of transforming growth factor beta receptor signaling pathway|adrenal gland development|negative regulation of aldosterone biosynthetic process|co-receptor binding|negative regulation of transcription, DNA-templated|receptor antagonist activity|negative regulation of canonical Wnt signaling pathway|negative re…
circRNA_05501|Chr16:9041406_9048687_-	7.04982	2.83965	11.26	3.96528	1.98742	0.0395621	0.971361	Up	0	0.0456042	0.0394935	0.151414	0.142834	0.0573211	7282	242	sense-overlapping	XM_027980217.1	Chr16:9014274_9132514_-		FCHO2	GeneID:101114903,Genbank:XM_027980217.1	FCH domain only 2	GO:0001786,GO:0005543,GO:0005546,GO:0005737,GO:0005829,GO:0005856,GO:0005886,GO:0005905,GO:0008017,GO:0008092,GO:0010324,GO:0015631,GO:0030122,GO:0030136,GO:0035091,GO:0042802,GO:0048268,GO:0048488,GO:0061024,GO:0072583,GO:0072659,GO:0097320,GO:0098835	phosphatidylserine binding|phospholipid binding|phosphatidylinositol-4,5-bisphosphate binding|cytoplasm|cytosol|cytoskeleton|plasma membrane|clathrin-coated pit|microtubule binding|cytoskeletal protein binding|membrane invagination|tubulin binding|AP-2 adaptor complex|clathrin-coated vesicle|phosphatidylinositol binding|identical protein binding|clathrin coat assembly|synaptic vesicle endocytosis…
circRNA_06128|Chr17:56610128_56611016_-	8.0865	3.38589	12.7871	3.77659	1.91708	0.0446989	0.971361	Up	0	0.0684063	0.0394935	0.0946338	0.193846	0.105089	889	889	exonic	XM_027980249.1	Chr17:56322091_56611344_-		TMEM132C	GeneID:101119508,Genbank:XM_027980249.1	transmembrane protein 132C	GO:0016021	integral component of membrane
circRNA_06688|Chr18:48439837_48441692_+	10.7101	18.209	3.21113	0.176348	-2.5035	0.0056627	0.971361	Down	0.17445	0.205219	0.177721	0	0	0.0859817	1856	244	sense-overlapping	XM_012098847.3	Chr18:48380514_48477211_+		MIA2	GeneID:101102181,Genbank:XM_012098847.3	MIA SH3 domain ER export factor 2, transcript variant X1	GO:0005789,GO:0006888,GO:0009306,GO:0016021,GO:0035459,GO:0042953,GO:0042954,GO:0070971	endoplasmic reticulum membrane|ER to Golgi vesicle-mediated transport|protein secretion|integral component of membrane|cargo loading into vesicle|lipoprotein transport|lipoprotein transporter activity|endoplasmic reticulum exit site
circRNA_07368|Chr2:11496454_11511533_-	4.73531	8.87071	0.599901	0.0676272	-3.88625	0.0235206	0.971361	Down	0.17445	0.0342032	0.0592402	0.0189268	0	0	15080	585	sense-overlapping	XM_004004010.4	Chr2:11476183_11533845_-		HSDL2	GeneID:101110995,Genbank:XM_004004010.4	hydroxysteroid dehydrogenase like 2	GO:0005739,GO:0005777,GO:0016491	mitochondrion|peroxisome|oxidoreductase activity
circRNA_07666|Chr2:42270060_42271163_+	18.0561	27.3847	8.72744	0.318698	-1.64974	0.0391712	0.971361	Down	0.17445	0.478844	0.236961	0.0946338	0.0714171	0.0955352	1104	314	sense-overlapping	XM_027964318.1	Chr2:42212448_42294720_+		KCTD9	GeneID:101111427,Genbank:XM_027964318.1	potassium channel tetramerization domain containing 9, transcript variant X2	GO:0005622,GO:0016567,GO:0035556,GO:0042802,GO:0043621,GO:0051260,GO:0097602	intracellular|protein ubiquitination|intracellular signal transduction|identical protein binding|protein self-association|protein homooligomerization|cullin family protein binding
circRNA_10206|Chr22:43867972_43874924_+	12.3385	3.82268	20.8543	5.45541	2.44769	0.00499448	0.971361	Up	0	0.0684063	0.0493668	0.236584	0.193846	0.200624	6953	6953	intronic	XM_027960406.1	Chr22:43800514_43945613_+		PLPP4	GeneID:101109316,Genbank:XM_027960406.1	phospholipid phosphatase 4	GO:0001835,GO:0005886,GO:0005887,GO:0006644,GO:0008195,GO:0016791,GO:0038096,GO:0042802,GO:0046839	blastocyst hatching|plasma membrane|integral component of plasma membrane|phospholipid metabolic process|phosphatidate phosphatase activity|phosphatase activity|Fc-gamma receptor signaling pathway involved in phagocytosis|identical protein binding|phospholipid dephosphorylation
circRNA_10539|Chr23:42605828_42629611_+	25.3549	49.0963	1.61344	0.0328627	-4.92741	2.66093e-07	0.00141275	Down	0.794716	0.524449	0.266581	0.0283901	0	0.019107	23784	6008	sense-overlapping	XM_015103649.2	Chr23:42611368_42630962_+		LOC101105123	GeneID:101105123,Genbank:XM_015103649.2	myosin regulatory light chain 12B	GO:0005509,GO:0016459,GO:0099738	calcium ion binding|myosin complex|cell cortex region	ko04670,ko04611,ko04510,ko04810,ko04530	Leukocyte transendothelial migration|Platelet activation|Focal adhesion|Regulation of actin cytoskeleton|Tight junction
circRNA_11088|Chr25:4224103_4242690_+	7.88562	13.6371	2.13414	0.156495	-2.67581	0.0136847	0.971361	Down	0.087225	0.182417	0.1481	0.0283901	0.0408098	0	18588	347	sense-overlapping	XM_012104955.3	Chr25:4010827_4531076_+		DISC1	GeneID:101114672,Genbank:XM_012104955.3	DISC1 scaffold protein	GO:0000226,GO:0001764,GO:0002052,GO:0005739,GO:0005813,GO:0005874,GO:0014069,GO:0016055,GO:0030054,GO:0030177,GO:0032091,GO:0045111,GO:0045211,GO:0097546,GO:1905515	microtubule cytoskeleton organization|neuron migration|positive regulation of neuroblast proliferation|mitochondrion|centrosome|microtubule|postsynaptic density|Wnt signaling pathway|cell junction|positive regulation of Wnt signaling pathway|negative regulation of protein binding|intermediate filament cytoskeleton|postsynaptic membrane|ciliary base|non-motile cilium assembly
circRNA_12843|Chr3:143225286_143242825_+	6.45911	0.546242	12.372	22.6492	4.50139	0.000873695	0.670283	Up	0	0.0228021	0	0.179804	0.173442	0.0382141	17540	12347	sense-overlapping	XM_027967277.1	Chr3:143219050_143233200_+		KRT77	GeneID:101109161,Genbank:XM_027967277.1	keratin 77	GO:0005198,GO:0005829,GO:0005856,GO:0031424,GO:0045095,GO:0070062,GO:0070268	structural molecule activity|cytosol|cytoskeleton|keratinization|keratin filament|extracellular exosome|cornification
circRNA_12869|Chr3:143402457_143458591_+	5.72828	0.546242	10.9103	19.9734	4.32001	0.0456049	0.971361	Up	0	0.0228021	0	0.217658	0.132632	0	56135	53062	sense-overlapping	XM_027967281.1	Chr3:143434643_143459578_+		LOC114113977	GeneID:114113977,Genbank:XM_027967281.1	keratin, type II cytoskeletal 6A-like	GO:0005198,GO:0005829,GO:0005882,GO:0031424,GO:0045095,GO:0045104,GO:0070062,GO:0070268	structural molecule activity|cytosol|intermediate filament|keratinization|keratin filament|intermediate filament cytoskeleton organization|extracellular exosome|cornification
circRNA_13183|Chr3:183286651_183296030_-	5.95398	1.8102	10.0978	5.57826	2.47981	0.0382922	0.971361	Up	0.05815	0	0	0.104097	0.0714171	0.124196	9380	406	sense-overlapping	XM_027967669.1	Chr3:183255575_183340455_-		GNPTAB	GeneID:101122348,Genbank:XM_027967669.1	N-acetylglucosamine-1-phosphate transferase subunits alpha and beta	GO:0000139,GO:0003976,GO:0005509,GO:0005794,GO:0007040,GO:0016021,GO:0016256,GO:0033299,GO:0046835	Golgi membrane|UDP-N-acetylglucosamine-lysosomal-enzyme N-acetylglucosaminephosphotransferase activity|calcium ion binding|Golgi apparatus|lysosome organization|integral component of membrane|N-glycan processing to lysosome|secretion of lysosomal enzymes|carbohydrate phosphorylation	ko04142	Lysosome
circRNA_16433|Chr7:49318142_49324959_+	4.26759	7.63533	0.899851	0.117854	-3.08493	0.032964	0.971361	Down	0.125992	0.0456042	0.0592402	0.0283901	0	0	6818	695	sense-overlapping	XM_004010551.4	Chr7:49270097_49507724_+		VPS13C	GeneID:101112983,Genbank:XM_004010551.4	vacuolar protein sorting 13 homolog C, transcript variant X3	GO:0005737,GO:0005741,GO:0005829,GO:0006623,GO:0006895,GO:0007005,GO:0019898,GO:0045053,GO:0070062,GO:1905090	cytoplasm|mitochondrial outer membrane|cytosol|protein targeting to vacuole|Golgi to endosome transport|mitochondrion organization|extrinsic component of membrane|protein retention in Golgi apparatus|extracellular exosome|negative regulation of parkin-mediated stimulation of mitophagy in response to mitochondrial depolarization
circRNA_16445|Chr7:50432737_50440889_+	4.51632	0.905101	8.12754	8.97971	3.16667	0.0257868	0.971361	Up	0.029075	0	0	0.075707	0.0714171	0.0955352	8153	8153	intergenic
circRNA_18224|ChrX:147584059_147603747_-	4.95772	8.84507	1.07038	0.121014	-3.04675	0.042738	0.971361	Down	0.184142	0.0570053	0.0394935	0	0	0.0286606	19689	943	sense-overlapping	XM_015104667.2	ChrX:146902394_147906942_-		DIAPH2	GeneID:101111608,Genbank:XM_015104667.2	diaphanous related formin 2, transcript variant X3	GO:0003779,GO:0005102,GO:0005730,GO:0005769,GO:0005783,GO:0005829,GO:0007015,GO:0007275,GO:0007292,GO:0017048,GO:0043231,GO:0048477	actin binding|signaling receptor binding|nucleolus|early endosome|endoplasmic reticulum|cytosol|actin filament organization|multicellular organism development|female gamete generation|Rho GTPase binding|intracellular membrane-bounded organelle|oogenesis	ko04810	Regulation of actin cytoskeleton

## Sheet: 108d-vs-87d
Table S2. Differentially expressed circRNAs (DE circRNAs) between the 108d and 87d groups with p-value < 0.05 and |log2FC| ≥ 1
circRNA_id	BaseMean	BaseMean_control_87d	BaseMean_case_108d	FoldChange	log2FoldChange	pValue	qValue	Regulation	Expression_87_1	Expression_87_2	Expression_87_3	Expression_108_1	Expression_108_2	Expression_108_3	genomic_length	circRNA_length	type	best.transcript	transcript_position		gene	Dbxref	product	GO_id	GO_term	pathway	pathway_description
circRNA_00650|Chr1:73697828_73720772_+	3.29285	6.01079	0.574903	0.0956451	-3.38616	0.0406613	0.986732	Down	0.0678416	0.0684063	0.0394935	0.0207326	0	0	22945	1261	sense-overlapping	XM_012176208.2	Chr1:73669805_73720772_+		RPAP2	GeneID:101103936,Genbank:XM_012176208.2	RNA polymerase II associated protein 2, transcript variant X8	GO:0005634,GO:0005730,GO:0005737,GO:0005829,GO:0008420,GO:0009301,GO:0016591,GO:0046872,GO:0070940	nucleus|nucleolus|cytoplasm|cytosol|RNA polymerase II CTD heptapeptide repeat phosphatase activity|snRNA transcription|RNA polymerase II, holoenzyme|metal ion binding|dephosphorylation of RNA polymerase II C-terminal domain
circRNA_02144|Chr1:292573489_292581680_+	7.94852	2.9492	12.9478	4.3903	2.13432	0.0425116	0.986732	Up	0.087225	0	0	0.114029	0.150253	0.15703	8192	793	sense-overlapping	XM_027961634.1	Chr1:292560773_292686131_+		TTC3	GeneID:101116444,Genbank:XM_027961634.1	tetratricopeptide repeat domain 3, transcript variant X3	GO:0004842,GO:0005634,GO:0005730,GO:0005829,GO:0006511,GO:0046872,GO:0070936	ubiquitin-protein transferase activity|nucleus|nucleolus|cytosol|ubiquitin-dependent protein catabolic process|metal ion binding|protein K48-linked ubiquitination
circRNA_02957|Chr11:21294576_21338367_+	13.799	4.13717	23.4608	5.67074	2.50354	0.00489502	0.986732	Up	0	0.10261	0.0296201	0.228058	0.260439	0.277111	43792	41699	sense-overlapping	XM_015098780.2	Chr11:21334913_21339198_+		LOC101118459	GeneID:101118459,Genbank:XM_015098780.2	keratin, type I cytoskeletal 14
circRNA_03939|Chr12:78654975_78662307_+	5.6365	1.19951	10.0735	8.39802	3.07005	0.0180445	0.986732	Up	0	0.0456042	0	0.0829303	0.16027	0.0923703	7333	1451	sense-overlapping	XM_027975988.1	Chr12:78628381_78783753_+		PLXNA2	GeneID:101122043,Genbank:XM_027975988.1	plexin A2, transcript variant X2	GO:0001756,GO:0002116,GO:0005886,GO:0005887,GO:0007162,GO:0008360,GO:0017154,GO:0021915,GO:0021935,GO:0030334,GO:0042802,GO:0043087,GO:0050772,GO:0051642,GO:0060037,GO:0060174,GO:0071526,GO:1902287	somitogenesis|semaphorin receptor complex|plasma membrane|integral component of plasma membrane|negative regulation of cell adhesion|regulation of cell shape|semaphorin receptor activity|neural tube development|cerebellar granule cell precursor tangential migration|regulation of cell migration|identical protein binding|regulation of GTPase activity|positive regulation of axonogenesis|centrosome l…	ko04360	Axon guidance
circRNA_04007|Chr13:6967442_6991846_+	4.73925	1.19951	8.27899	6.90198	2.78701	0.0445807	0.986732	Up	0	0.0456042	0	0.134762	0.080135	0.0646592	24405	739	sense-overlapping	XM_027976478.1	Chr13:6910442_6999704_+		ISM1	GeneID:101105349,Genbank:XM_027976478.1	isthmin 1	GO:0005576,GO:0016525	extracellular region|negative regulation of angiogenesis
circRNA_04535|Chr13:82783441_82788773_-	3.18284	5.80343	0.562249	0.0968823	-3.36762	0.0432314	0.986732	Down	0.05815	0.0912085	0.0296201	0	0.0200337	0	5333	1181	sense-overlapping	XM_015099935.2	Chr13:82667846_82807328_-		NFATC2	GeneID:101119239,Genbank:XM_015099935.2	nuclear factor of activated T cells 2, transcript variant X4			ko04650,ko04921,ko04360,ko04380,ko04662,ko04370,ko04660,ko04022,ko04310	Natural killer cell mediated cytotoxicity|Oxytocin signaling pathway|Axon guidance|Osteoclast differentiation|B cell receptor signaling pathway|VEGF signaling pathway|T cell receptor signaling pathway|cGMP-PKG signaling pathway|Wnt signaling pathway
circRNA_05165|Chr15:43722386_43725384_+	4.88074	8.61168	1.14981	0.133517	-2.90491	0.0274102	0.986732	Down	0.0969166	0.0570053	0.0789869	0.0414652	0	0	2999	222	sense-overlapping	XM_027979387.1	Chr15:43714584_43765786_+	Wnt信号通路的抑制因子	DKK3	GeneID:101122131,Genbank:XM_027979387.1	dickkopf WNT signaling pathway inhibitor 3	GO:0005615,GO:0009653,GO:0016055,GO:0017015,GO:0030325,GO:0032348,GO:0039706,GO:0045892,GO:0048019,GO:0090090,GO:1902613,GO:2000065	extracellular space|anatomical structure morphogenesis|Wnt signaling pathway|regulation of transforming growth factor beta receptor signaling pathway|adrenal gland development|negative regulation of aldosterone biosynthetic process|co-receptor binding|negative regulation of transcription, DNA-templated|receptor antagonist activity|negative regulation of canonical Wnt signaling pathway|negative re…
circRNA_05413|Chr15:87286404_87287106_+	9.08594	3.19705	14.9748	4.68395	2.22773	0.0203025	0.986732	Up	0.0484583	0.0228021	0.0197467	0.134762	0.190321	0.166267	703	272	sense-overlapping	XM_027979807.1	Chr15:87252629_87298498_+	Wnt信号通路中的关键分子	CTNND1	GeneID:101122978,Genbank:XM_027979807.1	catenin delta 1			ko04015,ko04670,ko04520	Rap1 signaling pathway|Leukocyte transendothelial migration|Adherens junction
circRNA_06688|Chr18:48439837_48441692_+	12.8153	19.9259	5.70474	0.286298	-1.80441	0.0446841	0.986732	Down	0.17445	0.205219	0.177721	0.134762	0.0701181	0	1856	244	sense-overlapping	XM_012098847.3	Chr18:48380514_48477211_+		MIA2	GeneID:101102181,Genbank:XM_012098847.3	MIA SH3 domain ER export factor 2, transcript variant X1	GO:0005789,GO:0006888,GO:0009306,GO:0016021,GO:0035459,GO:0042953,GO:0042954,GO:0070971	endoplasmic reticulum membrane|ER to Golgi vesicle-mediated transport|protein secretion|integral component of membrane|cargo loading into vesicle|lipoprotein transport|lipoprotein transporter activity|endoplasmic reticulum exit site
circRNA_10023|Chr22:20365976_20381823_-	8.37704	13.2096	3.54452	0.26833	-1.89792	0.047347	0.986732	Down	0.0484583	0.239422	0.108607	0.0518315	0.0400675	0.0277111	15848	884	sense-overlapping	XM_027960457.1	Chr22:20333797_20403361_-		TM9SF3	GeneID:101112014,Genbank:XM_027960457.1	transmembrane 9 superfamily member 3	GO:0016020,GO:0016021,GO:0072657	membrane|integral component of membrane|protein localization to membrane
circRNA_10245|Chr22:45126375_45135852_-	7.18855	12.1769	2.20019	0.180686	-2.46845	0.0169613	0.986732	Down	0.106608	0.125412	0.108607	0	0.0200337	0.0461852	9478	477	sense-overlapping	XM_004020241.4	Chr22:44978256_45138735_-		ATE1	GeneID:101110286,Genbank:XM_004020241.4	arginyltransferase 1, transcript variant X2	GO:0004057,GO:0005634,GO:0005737	arginyltransferase activity|nucleus|cytoplasm
circRNA_10385|Chr23:24912789_24914128_-	15.4595	6.93823	23.9808	3.45632	1.78924	0.0328166	0.986732	Up	0.0775333	0.0912085	0.0394935	0.310989	0.220371	0.258637	1340	1340	intronic	XM_027960707.1	Chr23:24481856_25012025_-		FHOD3	GeneID:101115334,Genbank:XM_027960707.1	formin homology 2 domain containing 3, transcript variant X1	GO:0003779,GO:0005865,GO:0007015,GO:0030018,GO:0030837,GO:0045214,GO:0055003	actin binding|striated muscle thin filament|actin filament organization|Z disc|negative regulation of actin filament polymerization|sarcomere organization|cardiac myofibril assembly
circRNA_11088|Chr25:4224103_4242690_+	8.55567	14.9386	2.17271	0.145442	-2.78148	0.00567803	0.986732	Down	0.087225	0.182417	0.1481	0.0310989	0	0.0369481	18588	347	sense-overlapping	XM_012104955.3	Chr25:4010827_4531076_+		DISC1	GeneID:101114672,Genbank:XM_012104955.3	DISC1 scaffold protein	GO:0000226,GO:0001764,GO:0002052,GO:0005739,GO:0005813,GO:0005874,GO:0014069,GO:0016055,GO:0030054,GO:0030177,GO:0032091,GO:0045111,GO:0045211,GO:0097546,GO:1905515	microtubule cytoskeleton organization|neuron migration|positive regulation of neuroblast proliferation|mitochondrion|centrosome|microtubule|postsynaptic density|Wnt signaling pathway|cell junction|positive regulation of Wnt signaling pathway|negative regulation of protein binding|intermediate filament cytoskeleton|postsynaptic membrane|ciliary base|non-motile cilium assembly
circRNA_11308|Chr25:19339407_19368244_-	3.83518	6.82699	0.843374	0.123535	-3.017	0.0354713	0.986732	Down	0.0387667	0.136813	0.0394935	0	0.0300506	0	28838	28838	sense-overlapping	XM_012105133.3	Chr25:19150422_19425734_-		JMJD1C	GeneID:101123089,Genbank:XM_012105133.3	jumonji domain containing 1C, transcript variant X1	GO:0000785,GO:0000976,GO:0005622,GO:0005634,GO:0005654,GO:0006355,GO:0007596,GO:0031490,GO:0032454,GO:0033169,GO:0046872,GO:0046966,GO:0051213	chromatin|transcription regulatory region sequence-specific DNA binding|intracellular|nucleus|nucleoplasm|regulation of transcription, DNA-templated|blood coagulation|chromatin DNA binding|histone demethylase activity (H3-K9 specific)|histone H3-K9 demethylation|metal ion binding|thyroid hormone receptor binding|dioxygenase activity
circRNA_12139|Chr3:41608533_41626902_-	4.19396	7.23811	1.14981	0.158854	-2.65422	0.0449926	0.986732	Down	0.0775333	0.10261	0.0394935	0.0414652	0	0	18370	517	sense-overlapping	XM_012167807.3	Chr3:41544768_41642903_-		APLF	GeneID:101116898,Genbank:XM_012167807.3	aprataxin and PNKP like factor, transcript variant X1	GO:0000012,GO:0000166,GO:0003906,GO:0004520,GO:0005634,GO:0005829,GO:0006302,GO:0006974,GO:0008408,GO:0035861,GO:0046872,GO:0140078	single strand break repair|nucleotide binding|DNA-(apurinic or apyrimidinic site) endonuclease activity|endodeoxyribonuclease activity|nucleus|cytosol|double-strand break repair|cellular response to DNA damage stimulus|3'-5' exonuclease activity|site of double-strand break|metal ion binding|class I DNA-(apurinic or apyrimidinic site) endonuclease activity
circRNA_12415|Chr3:89234290_89236124_+	9.52077	15.2222	3.81932	0.250904	-1.99479	0.0333979	0.986732	Down	0.164758	0.148214	0.11848	0.0414652	0.0601012	0.0277111	1835	1835	exonic	XM_012173106.3	Chr3:89142186_89601143_+		SLC8A1	GeneID:101116716,Genbank:XM_012173106.3	solute carrier family 8 member A1, transcript variant X1	GO:0002026,GO:0002028,GO:0005432,GO:0005509,GO:0005516,GO:0005886,GO:0005901,GO:0006814,GO:0006816,GO:0006874,GO:0007154,GO:0007204,GO:0016021,GO:0031226,GO:0035725,GO:0042383,GO:0051924,GO:0070588	regulation of the force of heart contraction|regulation of sodium ion transport|calcium:sodium antiporter activity|calcium ion binding|calmodulin binding|plasma membrane|caveola|sodium ion transport|calcium ion transport|cellular calcium ion homeostasis|cell communication|positive regulation of cytosolic calcium ion concentration|integral component of membrane|intrinsic component of plasma membra…	ko04974,ko04020,ko04022,ko04740	Protein digestion and absorption|Calcium signaling pathway|cGMP-PKG signaling pathway|Olfactory transduction
circRNA_12869|Chr3:143402457_143458591_+	15.1333	0.599754	29.6669	49.4651	5.62834	1.14499e-06	0.00203029	Up	0	0.0228021	0	0.259157	0.520877	0.221689	56135	53062	sense-overlapping	XM_027967281.1	Chr3:143434643_143459578_+		LOC114113977	GeneID:114113977,Genbank:XM_027967281.1	keratin, type II cytoskeletal 6A-like	GO:0005198,GO:0005829,GO:0005882,GO:0031424,GO:0045095,GO:0045104,GO:0070062,GO:0070268	structural molecule activity|cytosol|intermediate filament|keratinization|keratin filament|intermediate filament cytoskeleton organization|extracellular exosome|cornification
circRNA_13884|Chr4:45026787_45056018_+	11.6938	20.551	2.83655	0.138025	-2.857	0.010607	0.986732	Down	0.05815	0.342032	0.197467	0.0414652	0.0601012	0	29232	1027	sense-overlapping	XM_004007807.4	Chr4:44901712_45106753_+	其信号通路（如AKT/Gli1/c-Myc）	SEMA3C	GeneID:101114604,Genbank:XM_004007807.4	semaphorin 3C	GO:0001755,GO:0001756,GO:0001974,GO:0003148,GO:0003215,GO:0003350,GO:0005615,GO:0005887,GO:0007411,GO:0009791,GO:0021915,GO:0030215,GO:0030335,GO:0038191,GO:0045499,GO:0048843,GO:0050919,GO:0060174,GO:0060666,GO:0071526,GO:0140074,GO:1905312	neural crest cell migration|somitogenesis|blood vessel remodeling|outflow tract septum morphogenesis|cardiac right ventricle morphogenesis|pulmonary myocardium development|extracellular space|integral component of plasma membrane|axon guidance|post-embryonic development|neural tube development|semaphorin receptor binding|positive regulation of cell migration|neuropilin binding|chemorepellent acti…	ko04360	Axon guidance
circRNA_15378|Chr6:51252247_51278614_+	8.78991	15.2126	2.36723	0.15561	-2.68399	0.00523735	0.986732	Down	0.0775333	0.296427	0.0987336	0.0414652	0.0200337	0.0184741	26368	476	sense-overlapping	XM_004009752.4	Chr6:51183327_51292009_+		RBPJ	GeneID:101107196,Genbank:XM_004009752.4	recombination signal binding protein for immunoglobulin kappa J region, transcript variant X1	GO:0000122,GO:0000978,GO:0001077,GO:0001103,GO:0001228,GO:0001525,GO:0001756,GO:0001837,GO:0001947,GO:0001974,GO:0002193,GO:0002437,GO:0003139,GO:0003151,GO:0003157,GO:0003160,GO:0003176,GO:0003177,GO:0003198,GO:0003214,GO:0003222,GO:0003256,GO:0003677,GO:0003682,GO:0005634,GO:0005654,GO:0005667,GO:0005730,GO:0005737,GO:0006357,GO:0006959,GO:0007219,GO:0007221,GO:0007507,GO:0008134,GO:0008284,GO:…	negative regulation of transcription by RNA polymerase II|RNA polymerase II proximal promoter sequence-specific DNA binding|proximal promoter DNA-binding transcription activator activity, RNA polymerase II-specific|RNA polymerase II repressing transcription factor binding|DNA-binding transcription activator activity, RNA polymerase II-specific|angiogenesis|somitogenesis|epithelial to mesenchymal …	ko04330	Notch signaling pathway
circRNA_18064|ChrX:103131586_103133048_-	191.42	318.3	64.5398	0.202764	-2.30212	0.0203758	0.986732	Down	5.07843	3.2037	1.28354	0.787838	0.400675	0.886755	1463	1194	antisense	XM_027963468.1	ChrX:103131700_103132742_+		CDR1	GeneID:114111662,Genbank:XM_027963468.1	cerebellar degeneration related protein 1

## Sheet: 111d-vs-87d
Table S2. Differentially expressed circRNAs (DE circRNAs) between the 111d and 87d groups with p-value < 0.05 and |log2FC| ≥ 1
circRNA_id	BaseMean	BaseMean_control_87d	BaseMean_case_111d	FoldChange	log2FoldChange	pValue	qValue	Regulation	Expression_87_1	Expression_87_2	Expression_87_3	Expression_111_1	Expression_111_2	Expression_111_3	genomic_length	circRNA_length	type	best.transcript	transcript_position		gene	Dbxref	product	GO_id	GO_term	pathway	pathway_description
circRNA_02311|Chr10:14495238_14504012_+	14.8911	6.25504	23.5272	3.76131	1.91124	0.0259804	1	Up	0.0678416	0.114011	0.0493668	0.254024	0.175641	0.242583	8775	575	sense-overlapping	XM_027973522.1	Chr10:14341727_14537017_+		DGKH	GeneID:101108320,Genbank:XM_027973522.1	diacylglycerol kinase eta, transcript variant X1	GO:0003951,GO:0004143,GO:0005524,GO:0005737,GO:0005768,GO:0005886,GO:0007205,GO:0030168,GO:0035556,GO:0046473,GO:0046872,GO:0051259	NAD+ kinase activity|diacylglycerol kinase activity|ATP binding|cytoplasm|endosome|plasma membrane|protein kinase C-activating G protein-coupled receptor signaling pathway|platelet activation|intracellular signal transduction|phosphatidic acid metabolic process|metal ion binding|protein complex oligomerization	ko00564,ko04072,ko04070,ko00561	Glycerophospholipid metabolism|Phospholipase D signaling pathway|Phosphatidylinositol signaling system|Glycerolipid metabolism
circRNA_02957|Chr11:21294576_21338367_+	11.2232	3.38653	19.0599	5.62817	2.49267	0.0136434	1	Up	0	0.10261	0.0296201	0.222271	0.154978	0.17183	43792	41699	sense-overlapping	XM_015098780.2	Chr11:21334913_21339198_+		LOC101118459	GeneID:101118459,Genbank:XM_015098780.2	keratin, type I cytoskeletal 14
circRNA_04007|Chr13:6967442_6991846_+	5.78263	0.979978	10.5853	10.8016	3.43317	0.0328437	1	Up	0	0.0456042	0	0.0423374	0.154978	0.101076	24405	739	sense-overlapping	XM_027976478.1	Chr13:6910442_6999704_+		ISM1	GeneID:101105349,Genbank:XM_027976478.1	isthmin 1	GO:0005576,GO:0016525	extracellular region|negative regulation of angiogenesis
circRNA_04804|Chr14:49940072_49956339_-	26.2388	14.7351	37.7425	2.56139	1.35693	0.0286147	1	Up	0.05815	0.31923	0.157974	0.48688	0.351283	0.262798	16268	703	sense-overlapping	XM_012190289.3	Chr14:49935302_49957770_-		ZNF568	GeneID:101107128,Genbank:XM_012190289.3	zinc finger protein 568	GO:0000122,GO:0000976,GO:0000981,GO:0001701,GO:0005634,GO:0045892,GO:0046872,GO:0060669	negative regulation of transcription by RNA polymerase II|transcription regulatory region sequence-specific DNA binding|DNA-binding transcription factor activity, RNA polymerase II-specific|in utero embryonic development|nucleus|negative regulation of transcription, DNA-templated|metal ion binding|embryonic placenta morphogenesis
circRNA_06688|Chr18:48439837_48441692_+	9.1723	16.22	2.1246	0.130987	-2.93251	0.013434	1	Down	0.17445	0.205219	0.177721	0	0.0619911	0	1856	244	sense-overlapping	XM_012098847.3	Chr18:48380514_48477211_+		MIA2	GeneID:101102181,Genbank:XM_012098847.3	MIA SH3 domain ER export factor 2, transcript variant X1	GO:0005789,GO:0006888,GO:0009306,GO:0016021,GO:0035459,GO:0042953,GO:0042954,GO:0070971	endoplasmic reticulum membrane|ER to Golgi vesicle-mediated transport|protein secretion|integral component of membrane|cargo loading into vesicle|lipoprotein transport|lipoprotein transporter activity|endoplasmic reticulum exit site
circRNA_06881|Chr18:68968097_68970425_+	44.261	28.3825	60.1396	2.1189	1.08332	0.031999	1	Up	0.222908	0.490245	0.296201	0.56097	0.55792	0.59635	2329	493	sense-overlapping	XM_027957451.1	Chr18:68945553_68997672_+		KLC1	GeneID:101102677,Genbank:XM_027957451.1	kinesin light chain 1, transcript variant X3	GO:0003774,GO:0003777,GO:0005829,GO:0005871,GO:0005874,GO:0006886,GO:0006890,GO:0007018,GO:0015631,GO:0016020,GO:0016032,GO:0019886,GO:0030426,GO:0031410,GO:0035418,GO:0035617,GO:0043025	motor activity|microtubule motor activity|cytosol|kinesin complex|microtubule|intracellular protein transport|retrograde vesicle-mediated transport, Golgi to ER|microtubule-based movement|tubulin binding|membrane|viral process|antigen processing and presentation of exogenous peptide antigen via MHC class II|growth cone|cytoplasmic vesicle|protein localization to synapse|stress granule disassembly…
circRNA_10206|Chr22:43867972_43874924_+	9.98297	3.43926	16.5267	4.8053	2.26463	0.0243939	1	Up	0	0.0684063	0.0493668	0.137596	0.216969	0.121291	6953	6953	intronic	XM_027960406.1	Chr22:43800514_43945613_+		PLPP4	GeneID:101109316,Genbank:XM_027960406.1	phospholipid phosphatase 4	GO:0001835,GO:0005886,GO:0005887,GO:0006644,GO:0008195,GO:0016791,GO:0038096,GO:0042802,GO:0046839	blastocyst hatching|plasma membrane|integral component of plasma membrane|phospholipid metabolic process|phosphatidate phosphatase activity|phosphatase activity|Fc-gamma receptor signaling pathway involved in phagocytosis|identical protein binding|phospholipid dephosphorylation
circRNA_10245|Chr22:45126375_45135852_-	5.29294	9.91222	0.673665	0.0679631	-3.8791	0.0267799	1	Down	0.106608	0.125412	0.108607	0.0211687	0	0	9478	477	sense-overlapping	XM_004020241.4	Chr22:44978256_45138735_-		ATE1	GeneID:101110286,Genbank:XM_004020241.4	arginyltransferase 1, transcript variant X2	GO:0004057,GO:0005634,GO:0005737	arginyltransferase activity|nucleus|cytoplasm
circRNA_10256|Chr22:46017270_46028004_-	4.77659	8.84498	0.708201	0.0800681	-3.64263	0.0416207	1	Down	0.087225	0.136813	0.0888603	0	0.0206637	0	10735	939	sense-overlapping	XM_027960317.1	Chr22:46010555_46030145_-		LOC101102356	GeneID:101102356,Genbank:XM_027960317.1	uncharacterized protein C10orf88, transcript variant X1	GO:0042802	identical protein binding
circRNA_11088|Chr25:4224103_4242690_+	6.59931	12.1881	1.0105	0.0829085	-3.59234	0.0179155	1	Down	0.087225	0.182417	0.1481	0.031753	0	0	18588	347	sense-overlapping	XM_012104955.3	Chr25:4010827_4531076_+		DISC1	GeneID:101114672,Genbank:XM_012104955.3	DISC1 scaffold protein	GO:0000226,GO:0001764,GO:0002052,GO:0005739,GO:0005813,GO:0005874,GO:0014069,GO:0016055,GO:0030054,GO:0030177,GO:0032091,GO:0045111,GO:0045211,GO:0097546,GO:1905515	microtubule cytoskeleton organization|neuron migration|positive regulation of neuroblast proliferation|mitochondrion|centrosome|microtubule|postsynaptic density|Wnt signaling pathway|cell junction|positive regulation of Wnt signaling pathway|negative regulation of protein binding|intermediate filament cytoskeleton|postsynaptic membrane|ciliary base|non-motile cilium assembly
circRNA_12276|Chr3:70946471_70949238_+	13.1712	20.6201	5.72223	0.277508	-1.8494	0.033848	1	Down	0.222908	0.330631	0.187594	0.031753	0	0.121291	2768	287	sense-overlapping	XM_027966809.1	Chr3:70914446_71013183_+		VRK2	GeneID:101119893,Genbank:XM_027966809.1	VRK serine/threonine kinase 2, transcript variant X3
circRNA_12843|Chr3:143225286_143242825_+	5.72831	0.489989	10.9666	22.3814	4.48423	0.00899575	1	Up	0	0.0228021	0	0.148181	0.11365	0.0606457	17540	12347	sense-overlapping	XM_027967277.1	Chr3:143219050_143233200_+		KRT77	GeneID:101109161,Genbank:XM_027967277.1	keratin 77	GO:0005198,GO:0005829,GO:0005856,GO:0031424,GO:0045095,GO:0070062,GO:0070268	structural molecule activity|cytosol|cytoskeleton|keratinization|keratin filament|extracellular exosome|cornification
circRNA_13028|Chr3:161665332_161678377_-	48.5917	31.3205	65.8629	2.10287	1.07236	0.0306996	1	Up	0.281058	0.627058	0.256707	0.751488	0.754225	0.414412	13046	1713	sense-overlapping	XM_027967466.1	Chr3:161653875_161686349_-		CPSF6	GeneID:101114513,Genbank:XM_027967466.1	cleavage and polyadenylation specific factor 6, transcript variant X1	GO:0003723,GO:0003729,GO:0005634,GO:0005654,GO:0005726,GO:0005737,GO:0005847,GO:0005849,GO:0006397,GO:0016020,GO:0016607,GO:0035061,GO:0042382,GO:0043023,GO:0046833,GO:0051262,GO:0051290,GO:0098789,GO:0110104,GO:1990120,GO:1990448,GO:1990904	RNA binding|mRNA binding|nucleus|nucleoplasm|perichromatin fibrils|cytoplasm|mRNA cleavage and polyadenylation specificity factor complex|mRNA cleavage factor complex|mRNA processing|membrane|nuclear speck|interchromatin granule|paraspeckles|ribosomal large subunit binding|positive regulation of RNA export from nucleus|protein tetramerization|protein heterotetramerization|pre-mRNA cleavage requir…	ko03015	mRNA surveillance pathway
circRNA_14767|Chr5:48250693_48251175_+	6.98493	0.489989	13.4799	27.5106	4.78191	0.00245985	0.990674	Up	0	0.0228021	0	0.127012	0.206637	0.0606457	483	483	exonic	XM_027970254.1	Chr5:48228947_48273574_+		SEC24A	GeneID:101118786,Genbank:XM_027970254.1	SEC24 homolog A, COPII coat complex component, transcript variant X2	GO:0000139,GO:0005789,GO:0005829,GO:0006886,GO:0006888,GO:0008270,GO:0030127,GO:0042632,GO:0045714,GO:0050714,GO:0090110	Golgi membrane|endoplasmic reticulum membrane|cytosol|intracellular protein transport|ER to Golgi vesicle-mediated transport|zinc ion binding|COPII vesicle coat|cholesterol homeostasis|regulation of low-density lipoprotein particle receptor biosynthetic process|positive regulation of protein secretion|cargo loading into COPII-coated vesicle	ko04141	Protein processing in endoplasmic reticulum
circRNA_14773|Chr5:48255702_48291512_+	5.91351	10.6491	1.17793	0.110613	-3.1764	0.0350149	1	Down	0.0484583	0.159615	0.1481	0	0	0.0303229	35811	13612	sense-overlapping	XM_012178515.2	Chr5:48228969_48300159_+		SEC24A	GeneID:101118786,Genbank:XM_012178515.2	SEC24 homolog A, COPII coat complex component, transcript variant X1	GO:0000139,GO:0005789,GO:0005829,GO:0006886,GO:0006888,GO:0008270,GO:0030127,GO:0042632,GO:0045714,GO:0050714,GO:0090110	Golgi membrane|endoplasmic reticulum membrane|cytosol|intracellular protein transport|ER to Golgi vesicle-mediated transport|zinc ion binding|COPII vesicle coat|cholesterol homeostasis|regulation of low-density lipoprotein particle receptor biosynthetic process|positive regulation of protein secretion|cargo loading into COPII-coated vesicle	ko04141	Protein processing in endoplasmic reticulum
circRNA_15617|Chr6:92380486_92383115_-	28.1639	39.4794	16.8483	0.426761	-1.2285	0.0398827	1	Down	0.484583	0.695464	0.286328	0.105843	0.175641	0.192045	2630	213	sense-overlapping	XM_012180069.3	Chr6:92291762_92389161_-		LOC443459	GeneID:443459,Genbank:XM_012180069.3	centromere protein C, transcript variant X3	GO:0000278,GO:0000776,GO:0000778,GO:0000780,GO:0003677,GO:0005654,GO:0005721,GO:0005829,GO:0007059,GO:0016604,GO:0019237,GO:0030496,GO:0031618,GO:0032154,GO:0034080,GO:0045171,GO:0051301,GO:0051315,GO:0051382,GO:0051455,GO:0090543	mitotic cell cycle|kinetochore|condensed nuclear chromosome kinetochore|condensed nuclear chromosome, centromeric region|DNA binding|nucleoplasm|pericentric heterochromatin|cytosol|chromosome segregation|nuclear body|centromeric DNA binding|midbody|nuclear pericentric heterochromatin|cleavage furrow|CENP-A containing nucleosome assembly|intercellular bridge|cell division|attachment of mitotic spi…
circRNA_16411|Chr7:47501842_47505923_-	119.435	77.2902	161.579	2.09055	1.06388	0.00508007	1	Up	0.881941	1.36813	0.602275	1.68291	1.77708	1.21291	4082	395	sense-overlapping	XM_015096988.2	Chr7:47432615_47507573_-		USP3	GeneID:101110846,Genbank:XM_015096988.2	ubiquitin specific peptidase 3, transcript variant X1	GO:0000122,GO:0000278,GO:0000790,GO:0000978,GO:0004843,GO:0005634,GO:0005654,GO:0005737,GO:0006281,GO:0006511,GO:0008270,GO:0016578,GO:0016579,GO:0031647,GO:0036459,GO:0036464,GO:0042393,GO:0090543,GO:1990841	negative regulation of transcription by RNA polymerase II|mitotic cell cycle|nuclear chromatin|RNA polymerase II proximal promoter sequence-specific DNA binding|thiol-dependent ubiquitin-specific protease activity|nucleus|nucleoplasm|cytoplasm|DNA repair|ubiquitin-dependent protein catabolic process|zinc ion binding|histone deubiquitination|protein deubiquitination|regulation of protein stability…
circRNA_18064|ChrX:103131586_103133048_-	161.967	257.468	66.4663	0.258154	-1.9537	0.00786121	1	Down	5.07843	3.2037	1.28354	0.783241	0.547588	0.586242	1463	1194	antisense	XM_027963468.1	ChrX:103131700_103132742_+		CDR1	GeneID:114111662,Genbank:XM_027963468.1	cerebellar degeneration related protein 1

## Sheet: 138d-vs-87d
Table S2. Differentially expressed circRNAs (DE circRNAs) between the 138d and 87d groups with p-value < 0.05 and |log2FC| ≥ 1
circRNA_id	BaseMean	BaseMean_control_87d	BaseMean_case_138d	FoldChange	log2FoldChange	pValue	qValue	Regulation	Expression_87_1	Expression_87_2	Expression_87_3	Expression_138_1	Expression_138_2	Expression_138_3	genomic_length	circRNA_length	type	best.transcript	transcript_position		gene	Dbxref	product	GO_id	GO_term	pathway	pathway_description
circRNA_02957|Chr11:21294576_21338367_+	11.4934	3.55756	19.4293	5.46142	2.44928	0.00961616	0.979103	Up	0	0.10261	0.0296201	0.129989	0.257456	0.196172	43792	41699	sense-overlapping	XM_015098780.2	Chr11:21334913_21339198_+		LOC101118459	GeneID:101118459,Genbank:XM_015098780.2	keratin, type I cytoskeletal 14
circRNA_03158|Chr11:33914426_34012986_+	19.9991	5.0959	34.9024	6.84911	2.77592	0.00165861	0.464648	Up	0	0.171016	0.0296201	0.44413	0.432526	0.216822	98561	92784	sense-overlapping	XM_027974884.1	Chr11:33909734_33934790_+		MYH2	GeneID:443471,Genbank:XM_027974884.1	myosin heavy chain 2	GO:0003774,GO:0005516,GO:0005524,GO:0030016,GO:0030017,GO:0032982,GO:0051015	motor activity|calmodulin binding|ATP binding|myofibril|sarcomere|myosin filament|actin filament binding	ko04530	Tight junction
circRNA_03458|Chr12:4447486_4447671_-	7.89668	1.85893	13.9344	7.49595	2.90611	0.00554988	0.979103	Up	0	0.0456042	0.0197467	0.184151	0.144175	0.103249	186	186	exonic	XM_004013575.4	Chr12:4440685_4452801_-		C12H1orf116	GeneID:101118803,Genbank:XM_004013575.4	chromosome 12 C1orf116 homolog	GO:0005737,GO:0005829,GO:0005886	cytoplasm|cytosol|plasma membrane
circRNA_05165|Chr15:43722386_43725384_+	4.07931	7.51361	0.645018	0.0858467	-3.54209	0.0254045	0.979103	Down	0.0969166	0.0570053	0.0789869	0.0216649	0	0	2999	222	sense-overlapping	XM_027979387.1	Chr15:43714584_43765786_+	Wnt 信号通路, β-catenin 和 YAP/TAZ 信号通路	DKK3	GeneID:101122131,Genbank:XM_027979387.1	dickkopf WNT signaling pathway inhibitor 3	GO:0005615,GO:0009653,GO:0016055,GO:0017015,GO:0030325,GO:0032348,GO:0039706,GO:0045892,GO:0048019,GO:0090090,GO:1902613,GO:2000065	extracellular space|anatomical structure morphogenesis|Wnt signaling pathway|regulation of transforming growth factor beta receptor signaling pathway|adrenal gland development|negative regulation of aldosterone biosynthetic process|co-receptor binding|negative regulation of transcription, DNA-templated|receptor antagonist activity|negative regulation of canonical Wnt signaling pathway|negative re…
circRNA_05999|Chr17:19354774_19356297_+	4.83765	0.869455	8.80584	10.128	3.34028	0.0138962	0.979103	Up	0.029075	0	0	0.119157	0.0926841	0.0619491	1524	1524	exonic	XM_027956263.1	Chr17:19085963_19356560_+		LOC114108790	GeneID:114108790,Genbank:XM_027956263.1	mastermind-like protein 3	GO:0003713,GO:0005634,GO:0005654,GO:0006367,GO:0007219,GO:0007221,GO:0016607,GO:0045747,GO:0045944	transcription coactivator activity|nucleus|nucleoplasm|transcription initiation from RNA polymerase II promoter|Notch signaling pathway|positive regulation of transcription of Notch receptor target|nuclear speck|positive regulation of Notch signaling pathway|positive regulation of transcription by RNA polymerase II	ko04330	Notch signaling pathway
circRNA_07692|Chr2:46121820_46124813_+	4.81653	0.869455	8.7636	10.0794	3.33334	0.0121093	0.979103	Up	0.029075	0	0	0.151654	0.113281	0.0206497	2994	424	sense-overlapping	XM_015093118.2	Chr2:46034024_46137549_+		GFRA2	GeneID:101119877,Genbank:XM_015093118.2	GDNF family receptor alpha 2	GO:0007399,GO:0009897,GO:0016167,GO:0031225,GO:0043235	nervous system development|external side of plasma membrane|glial cell-derived neurotrophic factor receptor activity|anchored component of membrane|receptor complex
circRNA_08152|Chr2:123605726_123607939_-	4.49247	1.09242	7.89253	7.22484	2.85297	0.0362007	0.979103	Up	0.0193833	0.0228021	0	0.119157	0.102982	0.0309746	2214	555	sense-overlapping	XM_027964653.1	Chr2:123601567_123706800_-		CYFIP1	GeneID:100188913,Genbank:XM_027964653.1	cytoplasmic FMR1 interacting protein 1	GO:0000340,GO:0000902,GO:0001726,GO:0005522,GO:0005737,GO:0005845,GO:0006417,GO:0007411,GO:0008360,GO:0016601,GO:0030027,GO:0030031,GO:0030032,GO:0030054,GO:0031175,GO:0031209,GO:0031529,GO:0032433,GO:0032869,GO:0043005,GO:0043025,GO:0043195,GO:0043197,GO:0044294,GO:0044295,GO:0044877,GO:0045182,GO:0045202,GO:0045773,GO:0048365,GO:0048471,GO:0048675,GO:0050772,GO:0050890,GO:0051015,GO:0051388,GO:…	RNA 7-methylguanosine cap binding|cell morphogenesis|ruffle|profilin binding|cytoplasm|mRNA cap binding complex|regulation of translation|axon guidance|regulation of cell shape|Rac protein signal transduction|lamellipodium|cell projection assembly|lamellipodium assembly|cell junction|neuron projection development|SCAR complex|ruffle organization|filopodium tip|cellular response to insulin stimulu…	ko03013,ko04810	RNA transport|Regulation of actin cytoskeleton
circRNA_11088|Chr25:4224103_4242690_+	7.12545	12.9609	1.29004	0.0995332	-3.32868	0.00531283	0.979103	Down	0.087225	0.182417	0.1481	0.0433297	0	0	18588	347	sense-overlapping	XM_012104955.3	Chr25:4010827_4531076_+		DISC1	GeneID:101114672,Genbank:XM_012104955.3	DISC1 scaffold protein	GO:0000226,GO:0001764,GO:0002052,GO:0005739,GO:0005813,GO:0005874,GO:0014069,GO:0016055,GO:0030054,GO:0030177,GO:0032091,GO:0045111,GO:0045211,GO:0097546,GO:1905515	microtubule cytoskeleton organization|neuron migration|positive regulation of neuroblast proliferation|mitochondrion|centrosome|microtubule|postsynaptic density|Wnt signaling pathway|cell junction|positive regulation of Wnt signaling pathway|negative regulation of protein binding|intermediate filament cytoskeleton|postsynaptic membrane|ciliary base|non-motile cilium assembly
circRNA_11777|Chr3:5705709_5707966_-	5.26576	9.24148	1.29004	0.139592	-2.84071	0.0263006	0.979103	Down	0.0775333	0.159615	0.0789869	0.0433297	0	0	2258	287	sense-overlapping	XM_012161056.3	Chr3:5648011_5737986_-		NUP214	GeneID:101114502,Genbank:XM_012161056.3	nucleoporin 214, transcript variant X1			ko03013	RNA transport
circRNA_11827|Chr3:10676671_10700134_+	5.53448	10.1014	0.967527	0.0957813	-3.38411	0.010256	0.979103	Down	0.0387667	0.193818	0.108607	0.0324973	0	0	23464	637	sense-overlapping	XM_027965754.1	Chr3:10654423_10894479_+	MAPK信号通路（如ERK1/2）	MAPKAP1	GeneID:443294,Genbank:XM_027965754.1	mitogen-activated protein kinase associated protein 1, transcript variant X4	GO:0005546,GO:0005547,GO:0005654,GO:0005737,GO:0005794,GO:0005829,GO:0005886,GO:0017016,GO:0019901,GO:0030950,GO:0031410,GO:0031932,GO:0033138,GO:0038203,GO:0043325,GO:0046580,GO:0070300,GO:0080025,GO:1900407	phosphatidylinositol-4,5-bisphosphate binding|phosphatidylinositol-3,4,5-trisphosphate binding|nucleoplasm|cytoplasm|Golgi apparatus|cytosol|plasma membrane|Ras GTPase binding|protein kinase binding|establishment or maintenance of actin cytoskeleton polarity|cytoplasmic vesicle|TORC2 complex|positive regulation of peptidyl-serine phosphorylation|TORC2 signaling|phosphatidylinositol-3,4-bisphospha…	ko04150	mTOR signaling pathway
circRNA_12361|Chr3:83591396_83600804_-	5.32059	9.70529	0.935897	0.0964317	-3.37435	0.0151538	0.979103	Down	0.184142	0.0570053	0.0691135	0	0.0308947	0	9409	614	sense-overlapping	XM_004005978.3	Chr3:83417585_83962577_-		PRKCE	GeneID:101110314,Genbank:XM_004005978.3	protein kinase C epsilon, transcript variant X1	GO:0002281,GO:0003785,GO:0004674,GO:0004697,GO:0004699,GO:0005524,GO:0005634,GO:0005737,GO:0005739,GO:0005783,GO:0005794,GO:0005829,GO:0005856,GO:0005886,GO:0006468,GO:0006915,GO:0007049,GO:0007155,GO:0007165,GO:0008047,GO:0010634,GO:0010763,GO:0010811,GO:0018105,GO:0019899,GO:0030168,GO:0030546,GO:0030838,GO:0031397,GO:0031663,GO:0032024,GO:0032230,GO:0032467,GO:0035276,GO:0035556,GO:0035641,GO:…	macrophage activation involved in immune response|actin monomer binding|protein serine/threonine kinase activity|protein kinase C activity|calcium-independent protein kinase C activity|ATP binding|nucleus|cytoplasm|mitochondrion|endoplasmic reticulum|Golgi apparatus|cytosol|cytoskeleton|plasma membrane|protein phosphorylation|apoptotic process|cell cycle|cell adhesion|signal transduction|enzyme a…	ko04750,ko04925,ko04530,ko04666,ko04071,ko04270,ko04022	Inflammatory mediator regulation of TRP channels|Aldosterone synthesis and secretion|Tight junction|Fc gamma R-mediated phagocytosis|Sphingolipid signaling pathway|Vascular smooth muscle contraction|cGMP-PKG signaling pathway
circRNA_12869|Chr3:143402457_143458591_+	9.28975	0.512779	18.0667	35.233	5.13885	0.0111212	0.979103	Up	0	0.0228021	0	0.292476	0.308947	0	56135	53062	sense-overlapping	XM_027967281.1	Chr3:143434643_143459578_+		LOC114113977	GeneID:114113977,Genbank:XM_027967281.1	keratin, type II cytoskeletal 6A-like	GO:0005198,GO:0005829,GO:0005882,GO:0031424,GO:0045095,GO:0045104,GO:0070062,GO:0070268	structural molecule activity|cytosol|intermediate filament|keratinization|keratin filament|intermediate filament cytoskeleton organization|extracellular exosome|cornification
circRNA_13883|Chr4:45026787_45046741_+	4.71915	8.47077	0.967527	0.114219	-3.13012	0.0196213	0.979103	Down	0.0678416	0.193818	0.0493668	0.0324973	0	0	19955	804	sense-overlapping	XM_004007807.4	Chr4:44901712_45106753_+		SEMA3C	GeneID:101114604,Genbank:XM_004007807.4	semaphorin 3C	GO:0001755,GO:0001756,GO:0001974,GO:0003148,GO:0003215,GO:0003350,GO:0005615,GO:0005887,GO:0007411,GO:0009791,GO:0021915,GO:0030215,GO:0030335,GO:0038191,GO:0045499,GO:0048843,GO:0050919,GO:0060174,GO:0060666,GO:0071526,GO:0140074,GO:1905312	neural crest cell migration|somitogenesis|blood vessel remodeling|outflow tract septum morphogenesis|cardiac right ventricle morphogenesis|pulmonary myocardium development|extracellular space|integral component of plasma membrane|axon guidance|post-embryonic development|neural tube development|semaphorin receptor binding|positive regulation of cell migration|neuropilin binding|chemorepellent acti…	ko04360	Axon guidance
circRNA_15378|Chr6:51252247_51278614_+	7.5222	13.1515	1.89288	0.143929	-2.79657	0.0104315	0.979103	Down	0.0775333	0.296427	0.0987336	0.0216649	0.0411929	0	26368	476	sense-overlapping	XM_004009752.4	Chr6:51183327_51292009_+		RBPJ	GeneID:101107196,Genbank:XM_004009752.4	recombination signal binding protein for immunoglobulin kappa J region, transcript variant X1	GO:0000122,GO:0000978,GO:0001077,GO:0001103,GO:0001228,GO:0001525,GO:0001756,GO:0001837,GO:0001947,GO:0001974,GO:0002193,GO:0002437,GO:0003139,GO:0003151,GO:0003157,GO:0003160,GO:0003176,GO:0003177,GO:0003198,GO:0003214,GO:0003222,GO:0003256,GO:0003677,GO:0003682,GO:0005634,GO:0005654,GO:0005667,GO:0005730,GO:0005737,GO:0006357,GO:0006959,GO:0007219,GO:0007221,GO:0007507,GO:0008134,GO:0008284,GO:…	negative regulation of transcription by RNA polymerase II|RNA polymerase II proximal promoter sequence-specific DNA binding|proximal promoter DNA-binding transcription activator activity, RNA polymerase II-specific|RNA polymerase II repressing transcription factor binding|DNA-binding transcription activator activity, RNA polymerase II-specific|angiogenesis|somitogenesis|epithelial to mesenchymal …	ko04330	Notch signaling pathway
circRNA_15793|Chr6:110040695_110041879_-	4.08364	0.512779	7.65451	14.9275	3.8999	0.0193095	0.979103	Up	0	0.0228021	0	0.0433297	0.0617894	0.113573	1185	1185	sense-overlapping	XM_027971152.1	Chr6:109790793_110042077_-		WDFY3	GeneID:101110676,Genbank:XM_027971152.1	WD repeat and FYVE domain containing 3, transcript variant X1	GO:0003831,GO:0005545,GO:0005634,GO:0005635,GO:0005730,GO:0005737,GO:0005776,GO:0005829,GO:0005886,GO:0007275,GO:0016234,GO:0016605,GO:0019898,GO:0030424,GO:0031965,GO:0035973,GO:0043204,GO:0046872,GO:0097635	beta-N-acetylglucosaminylglycopeptide beta-1,4-galactosyltransferase activity|1-phosphatidylinositol binding|nucleus|nuclear envelope|nucleolus|cytoplasm|autophagosome|cytosol|plasma membrane|multicellular organism development|inclusion body|PML body|extrinsic component of membrane|axon|nuclear membrane|aggrephagy|perikaryon|metal ion binding|extrinsic component of autophagosome membrane
circRNA_15963|Chr7:4589409_4595145_-	3.85691	7.06881	0.645018	0.0912485	-3.45406	0.0253955	0.979103	Down	0.125992	0.0912085	0.0296201	0.0216649	0	0	5737	353	sense-overlapping	XM_015096697.2	Chr7:4564288_4623021_-		PGGT1B	GeneID:101123045,Genbank:XM_015096697.2	protein geranylgeranyltransferase type I subunit beta	GO:0004661,GO:0004662,GO:0005953,GO:0008270,GO:0018342,GO:0018344	protein geranylgeranyltransferase activity|CAAX-protein geranylgeranyltransferase activity|CAAX-protein geranylgeranyltransferase complex|zinc ion binding|protein prenylation|protein geranylgeranylation
circRNA_16804|Chr7:86161218_86185034_+	3.77544	6.90586	0.645018	0.0934016	-3.42041	0.0297573	0.979103	Down	0.106608	0.0912085	0.0394935	0.0216649	0	0	23817	929	sense-overlapping	XM_015097153.2	Chr7:86073533_86262099_+		PCNX1	GeneID:101103403,Genbank:XM_015097153.2	pecanex 1, transcript variant X1	GO:0016021	integral component of membrane
circRNA_17594|Chr8:89535323_89537527_+	4.79754	8.65918	0.935897	0.108082	-3.20981	0.0236378	0.979103	Down	0.0387667	0.148214	0.0987336	0	0.0308947	0	2205	2205	exonic	XM_027972621.1	Chr8:89482186_89680464_+		TULP4	GeneID:101109623,Genbank:XM_027972621.1	tubby like protein 4	GO:0005737,GO:0005829,GO:0005929,GO:0016567,GO:0035091,GO:0043687,GO:0061512	cytoplasm|cytosol|cilium|protein ubiquitination|phosphatidylinositol binding|post-translational protein modification|protein localization to cilium
circRNA_17638|Chr8:98602870_98649599_+	8.28271	2.88868	13.6767	4.73461	2.24324	0.0208457	0.979103	Up	0.029075	0.0342032	0.0296201	0.140822	0.164772	0.113573	46730	2228	sense-overlapping	XM_012183304.2	Chr8:98583863_98651673_+		FAM120B	GeneID:101115971,Genbank:XM_012183304.2	family with sequence similarity 120B, transcript variant X1	GO:0005634,GO:0035357,GO:0045444	nucleus|peroxisome proliferator activated receptor signaling pathway|fat cell differentiation
