# Supplementary material for: Screening of circRNAs Associated with Secondary Wool Follicle Development in Fine-Wool Sheep and Construction of Their ceRNA Network
Source: Animals (Basel). 2025 Sep 8;15(17):2629. doi: 10.3390/ani15172629 (PMC12427465; doi:10.3390/ani15172629)
Supplement: Supplementary file 1 [file animals-15-02629-s001.zip › Table S3. Enrichment results of DE circRNA source genes by KEGG.xlsx]

## Sheet: 87d-vs-96d
Table S3. Kyoto Encyclopedia of Genes and Genomes (KEGG) enrichment results for the source genes of DE circRNA with p-value < 0.01
Term_ID	Term_description	ListHit	p-value	Enrichment_score
ko04920	Adipocytokine signaling pathway	2	0.000351703	13.6009
ko04152	AMPK signaling pathway	2	0.00189437	7.63885
ko04013	MAPK signaling pathway - fly	2	0.00229122	7.14918
ko04068	FoxO signaling pathway	2	0.00378181	5.99609
ko04910	Insulin signaling pathway	2	0.00383967	5.96403
ko04150	mTOR signaling pathway	2	0.00686666	4.84901
ko04115	p53 signaling pathway	1	0.0126512	5.69017
ko04350	TGF-beta signaling pathway	1	0.0241956	4.04084
ko04310	Wnt signaling pathway	1	0.0326048	3.4422
ko04210	Apoptosis	1	0.0403828	3.06394
ko00480	Glutathione metabolism	1	0.00123755	18.5879
ko00650	Butanoate metabolism	1	0.00140833	17.4261
ko04064	NF-kappa B signaling pathway	1	0.0119196	5.86986
ko04670	Leukocyte transendothelial migration	1	0.0216306	4.28951
ko04668	TNF signaling pathway	1	0.0289741	3.66866
ko04110	Cell cycle	1	0.0387738	3.13279
ko04919	Thyroid hormone signaling pathway	1	0.0399781	3.08086
ko04514	Cell adhesion molecules (CAMs)	1	0.0424304	2.98201
ko01210	2-Oxocarboxylic acid metabolism	1	0.00237183	13.4813
ko00650	Butanoate metabolism	1	0.0140932	5.47679

## Sheet: E90-vs-E87
Table S3. Kyoto Encyclopedia of Genes and Genomes (KEGG) enrichment results for the source genes of DE circRNA with p-value < 0.01
Term_ID	Term_description	ListHit	p-value	Enrichment_score
ko00910	Nitrogen metabolism	1	0.000279249	38.0994
ko04514	Cell adhesion molecules (CAMs)	3	0.00470101	4.27854
ko00650	Butanoate metabolism	1	0.00623027	8.33424
ko04612	Antigen processing and presentation	1	0.00701477	7.84399
ko00380	Tryptophan metabolism	1	0.00871079	7.01831
ko04215	Apoptosis - multiple species	1	0.0091608	6.83835
ko04974	Protein digestion and absorption	3	0.015164	3.05377
ko04013	MAPK signaling pathway - fly	2	0.0196754	3.41918
ko00280	Valine, leucine and isoleucine degradation	1	0.0293235	3.70411
ko04810	Regulation of actin cytoskeleton	3	0.0429638	2.21631
ko00052	Galactose metabolism	1	0.000553928	27.7557
ko04064	NF-kappa B signaling pathway	2	0.000919748	9.9336
ko00500	Starch and sucrose metabolism	1	0.00279231	12.417
ko04215	Apoptosis - multiple species	1	0.00293973	12.0986
ko04668	TNF signaling pathway	2	0.00355449	6.2085
ko04621	NOD-like receptor signaling pathway	1	0.00948881	6.64572
ko04360	Axon guidance	2	0.026566	2.97695
ko04670	Leukocyte transendothelial migration	1	0.0298417	3.62959
ko04012	ErbB signaling pathway	1	0.0346694	3.34643
ko04660	T cell receptor signaling pathway	1	0.0355786	3.29962

## Sheet: E93-vs-E87
Table S3. Kyoto Encyclopedia of Genes and Genomes (KEGG) enrichment results for the source genes of DE circRNA with p-value < 0.01
Term_ID	Term_description	ListHit	p-value	Enrichment_score
ko00650	Butanoate metabolism	1	0.00198429	14.7452
ko00380	Tryptophan metabolism	1	0.00279231	12.417
ko00230	Purine metabolism	2	0.00292989	6.64572
ko00071	Fatty acid degradation	1	0.00293973	12.0986
ko01212	Fatty acid metabolism	1	0.00557627	8.73789
ko00240	Pyrimidine metabolism	1	0.00684801	7.8641
ko00280	Valine, leucine and isoleucine degradation	1	0.00974827	6.55342
ko04022	cGMP-PKG signaling pathway	2	0.0130771	3.88351
ko04530	Tight junction	2	0.017028	3.52124
ko04115	p53 signaling pathway	1	0.0175735	4.81476
ko04214	Apoptosis - fly	1	0.0397861	3.10425
ko04974	Protein digestion and absorption	5	2.0731e-05	7.80407
ko04611	Platelet activation	5	6.79642e-05	6.33024
ko00250	Alanine, aspartate and glutamate metabolism	1	0.00175369	15.7282
ko04612	Antigen processing and presentation	1	0.00299314	12.0275
ko04060	Cytokine-cytokine receptor interaction	1	0.0240648	4.08933
ko04530	Tight junction	2	0.0254012	3.05174
ko04650	Natural killer cell mediated cytotoxicity	1	0.0369119	3.2455
ko04380	Osteoclast differentiation	1	0.0385352	3.17003
ko04350	TGF-beta signaling pathway	1	0.0435687	2.96329

## Sheet: E96-vs-E87
Table S3. Kyoto Encyclopedia of Genes and Genomes (KEGG) enrichment results for the source genes of DE circRNA with p-value < 0.01
Term_ID	Term_description	ListHit	p-value	Enrichment_score
ko04920	Adipocytokine signaling pathway	2	0.000351703	13.6009
ko04152	AMPK signaling pathway	2	0.00189437	7.63885
ko04215	Apoptosis - multiple species	1	0.0020896	14.2984
ko04013	MAPK signaling pathway - fly	2	0.00229122	7.14918
ko04068	FoxO signaling pathway	2	0.00378181	5.99609
ko04910	Insulin signaling pathway	2	0.00383967	5.96403
ko04150	mTOR signaling pathway	2	0.00686666	4.84901
ko04115	p53 signaling pathway	1	0.0126512	5.69017
ko04350	TGF-beta signaling pathway	1	0.0241956	4.04084
ko04310	Wnt signaling pathway	1	0.0326048	3.4422
ko04210	Apoptosis	1	0.0403828	3.06394
ko04514	Cell adhesion molecules (CAMs)	1	0.0424304	2.98201
ko00650	Butanoate metabolism	1	0.00140833	17.4261
ko04064	NF-kappa B signaling pathway	1	0.0119196	5.86986
ko04668	TNF signaling pathway	1	0.0289741	3.66866
ko04110	Cell cycle	1	0.0387738	3.13279
ko04919	Thyroid hormone signaling pathway	1	0.0399781	3.08086
ko04514	Cell adhesion molecules (CAMs)	1	0.0424304	2.98201
ko04520	Adherens junction	1	0.0424304	2.98201
ko04110	Cell cycle	1	0.0387738	3.13279

## Sheet: E99-vs-E87 
Table S3. Kyoto Encyclopedia of Genes and Genomes (KEGG) enrichment results for the source genes of DE circRNA with p-value < 0.01
Term_ID	Term_description	ListHit	p-value	Enrichment_score
ko00270	Cysteine and methionine metabolism	1	8.91628e-05	60.1373
ko04260	Cardiac muscle contraction	1	0.000812603	20.0458
ko04261	Adrenergic signaling in cardiomyocytes	1	0.00445583	8.51944
ko04974	Protein digestion and absorption	1	0.00529899	7.80407
ko04530	Tight junction	1	0.00554123	7.62935
ko04611	Platelet activation	1	0.00800453	6.33024

## Sheet: E102-vs-E87
Table S3. Kyoto Encyclopedia of Genes and Genomes (KEGG) enrichment results for the source genes of DE circRNA with p-value < 0.01
Term_ID	Term_description	ListHit	p-value	Enrichment_score
ko04215	Apoptosis - multiple species	2	6.50494e-05	24.1972
ko04115	p53 signaling pathway	2	0.00100694	9.62951
ko04013	MAPK signaling pathway - fly	2	0.00382562	6.04931
ko04210	Apoptosis	2	0.00589959	5.18512
ko03015	mRNA surveillance pathway	1	0.0218506	4.28951
ko04360	Axon guidance	2	0.026566	2.97695
ko04350	TGF-beta signaling pathway	1	0.0333235	3.41918
ko04152	AMPK signaling pathway	1	0.0369602	3.23182
ko04144	Endocytosis	2	0.0438125	2.45115
ko04310	Wnt signaling pathway	1	0.0446769	2.91263
ko00980	Metabolism of xenobiotics by cytochrome P450	2	2.17623e-05	34.8523
ko00561	Glycerolipid metabolism	2	0.000525692	12.1706
ko00520	Amino sugar and nucleotide sugar metabolism	1	0.00302308	11.9805
ko04974	Protein digestion and absorption	3	0.00394088	4.38979
ko00500	Starch and sucrose metabolism	1	0.00424584	10.0888
ko04512	ECM-receptor interaction	3	0.00427561	4.29151
ko04923	Regulation of lipolysis in adipocytes	1	0.00968487	6.60991
ko04080	Neuroactive ligand-receptor interaction	1	0.0110123	6.18347
ko04514	Cell adhesion molecules (CAMs)	2	0.0116489	4.10027
ko04151	PI3K-Akt signaling pathway	3	0.0351537	2.3188

## Sheet: E105-vs-E87 
Table S3. Kyoto Encyclopedia of Genes and Genomes (KEGG) enrichment results for the source genes of DE circRNA with p-value < 0.01
Term_ID	Term_description	ListHit	p-value	Enrichment_score
ko04978	Mineral absorption	1	0.00400682	10.4143
ko04612	Antigen processing and presentation	1	0.00480737	9.49536
ko04215	Apoptosis - multiple species	1	0.0062916	8.278
ko03320	PPAR signaling pathway	1	0.0109924	6.2085
ko04514	Cell adhesion molecules (CAMs)	2	0.0188527	3.45286
ko04261	Adrenergic signaling in cardiomyocytes	2	0.0360624	2.69035
ko04115	p53 signaling pathway	1	0.0362136	3.29431
ko03450	Non-homologous end-joining	1	0.00150647	16.9917
ko00240	Pyrimidine metabolism	1	0.0144589	5.3807
ko00770	Pantothenate and CoA biosynthesis	1	0.00130525	18.0412
ko00500	Starch and sucrose metabolism	1	0.00162995	16.1421
ko00561	Glycerolipid metabolism	1	0.00443065	9.73651
ko04142	Lysosome	1	0.0123818	5.73271
ko04360	Axon guidance	2	0.012505	3.87003
ko03015	mRNA surveillance pathway	1	0.013055	5.57636
ko04152	AMPK signaling pathway	1	0.0223387	4.20137
ko03450	Non-homologous end-joining	1	0.00150647	16.9917
ko00512	Mucin type O-Glycan biosynthesis	1	0.00240915	13.4518
ko04261	Adrenergic signaling in cardiomyocytes	2	0.0360624	2.69035
ko04360	Axon guidance	2	0.012505	3.87003

## Sheet: E108-vs-E87
Table S3. Kyoto Encyclopedia of Genes and Genomes (KEGG) enrichment results for the source genes of DE circRNA with p-value < 0.01
Term_ID	Term_description	ListHit	p-value	Enrichment_score
ko04975	Fat digestion and absorption	1	0.00123755	18.5879
ko00520	Amino sugar and nucleotide sugar metabolism	1	0.00140833	17.4261
ko00500	Starch and sucrose metabolism	1	0.00198439	14.6746
ko03320	PPAR signaling pathway	1	0.00369201	10.7238
ko01212	Fatty acid metabolism	1	0.00397657	10.3266
ko00561	Glycerolipid metabolism	1	0.00537954	8.85137
ko04670	Leukocyte transendothelial migration	1	0.0216306	4.28951
ko04152	AMPK signaling pathway	1	0.0268818	3.81943
ko04514	Cell adhesion molecules (CAMs)	1	0.0424304	2.98201
ko04520	Adherens junction	1	0.0424304	2.98201
ko04330	Notch signaling pathway	1	0.00313549	11.5518
ko04022	cGMP-PKG signaling pathway	2	0.00431943	5.60951
ko04370	VEGF signaling pathway	1	0.0047648	9.33638
ko04974	Protein digestion and absorption	2	0.00534223	5.20271
ko04214	Apoptosis - fly	1	0.0195892	4.48392
ko04310	Wnt signaling pathway	1	0.0220912	4.20713
ko04722	Neurotrophin signaling pathway	1	0.0309466	3.51317
ko04020	Calcium signaling pathway	1	0.0433652	2.92513
ko04974	Protein digestion and absorption	2	0.00534223	5.20271
ko04660	T cell receptor signaling pathway	1	0.0174505	4.76612

## Sheet: E111-vs-E87
Table S3. Kyoto Encyclopedia of Genes and Genomes (KEGG) enrichment results for the source genes of DE circRNA with p-value < 0.01
Term_ID	Term_description	ListHit	p-value	Enrichment_score
ko04612	Antigen processing and presentation	1	0.0019011	15.0343
ko00230	Purine metabolism	2	0.00229238	7.19953
ko00510	N-Glycan biosynthesis	1	0.00831125	7.09954
ko04260	Cardiac muscle contraction	1	0.0162123	5.01144
ko04650	Natural killer cell mediated cytotoxicity	1	0.0241484	4.05688
ko04013	MAPK signaling pathway - fly	1	0.0358864	3.27671
ko04310	Wnt signaling pathway	1	0.0384582	3.15535
ko04514	Cell adhesion molecules (CAMs)	1	0.0499154	2.73351
ko00561	Glycerolipid metabolism	2	0.000117721	19.473
ko00640	Propanoate metabolism	1	0.004026	10.2233
ko00280	Valine, leucine and isoleucine degradation	1	0.00575338	8.51944
ko03015	mRNA surveillance pathway	1	0.013055	5.57636
ko00564	Glycerophospholipid metabolism	1	0.013283	5.52613
ko04070	Phosphatidylinositol signaling system	1	0.0255975	3.90701
ko04072	Phospholipase D signaling pathway	1	0.0347189	3.31568
ko04514	Cell adhesion molecules (CAMs)	1	0.0354139	3.28021
ko04141	Protein processing in endoplasmic reticulum	1	0.0480579	2.77557
ko04612	Antigen processing and presentation	1	0.0019011	15.0343
ko00513	Various types of N-glycan biosynthesis	1	0.00474505	9.46605
ko00280	Valine, leucine and isoleucine degradation	1	0.00575338	8.51944

## Sheet: E138-vs-E87
Table S3. Kyoto Encyclopedia of Genes and Genomes (KEGG) enrichment results for the source genes of DE circRNA with p-value < 0.01
Term_ID	Term_description	ListHit	p-value	Enrichment_score
ko04530	Tight junction	3	0.0118416	3.26972
ko03320	PPAR signaling pathway	1	0.0133545	5.61722
ko04923	Regulation of lipolysis in adipocytes	1	0.0164441	5.03612
ko04330	Notch signaling pathway	1	0.0169862	4.95077
ko04071	Sphingolipid signaling pathway	2	0.0247522	3.12401
ko04370	VEGF signaling pathway	1	0.0253521	4.0013
ko04920	Adipocytokine signaling pathway	1	0.0314531	3.56214
ko04620	Toll-like receptor signaling pathway	1	0.0358132	3.31926
ko04664	Fc epsilon RI signaling pathway	1	0.0365618	3.28197
ko04150	mTOR signaling pathway	2	0.0420421	2.53996
ko04022	cGMP-PKG signaling pathway	2	0.0482254	2.40408
ko04330	Notch signaling pathway	2	0.000433104	12.9958
ko00561	Glycerolipid metabolism	2	0.000525692	12.1706
ko04514	Cell adhesion molecules (CAMs)	3	0.00114163	6.1504
ko00520	Amino sugar and nucleotide sugar metabolism	1	0.00302308	11.9805
ko00600	Sphingolipid metabolism	1	0.00813514	7.23349
ko04060	Cytokine-cytokine receptor interaction	1	0.0272144	3.83375
ko04530	Tight junction	2	0.0302764	2.86101
ko04630	Jak-STAT signaling pathway	1	0.0465398	2.86101
ko03013	RNA transport	1	0.0459144	2.88252
