# Supplementary material for: Screening of circRNAs Associated with Secondary Wool Follicle Development in Fine-Wool Sheep and Construction of Their ceRNA Network
Source: Animals (Basel). 2025 Sep 8;15(17):2629. doi: 10.3390/ani15172629 (PMC12427465; doi:10.3390/ani15172629)
Supplement: Supplementary file 1 [file animals-15-02629-s001.zip › Table S4. GO enrichment results of DE circRNA source genes.xlsx]

## Sheet: E90-vs-E87
Table S4. Gene Ontology (GO) enrichment results for the source genes of DE circRNA with p-value < 0.01
id	Term	Category	ListHits	p-Value	Enrichment_score
GO:0070268	cornification	biological_process	5	2.6054e-08	27.0928
GO:0045104	intermediate filament cytoskeleton organization	biological_process	5	4.79835e-07	16.8775
GO:1901223	negative regulation of NIK/NF-kappaB signaling	biological_process	1	0.000344664	34.3176
GO:0045682	regulation of epidermis development	biological_process	1	0.000819414	22.8784
GO:0030838	positive regulation of actin filament polymerization	biological_process	2	0.00143684	8.95241
GO:0038203	TORC2 signaling	biological_process	1	0.00175319	15.8389
GO:0032148	activation of protein kinase B activity	biological_process	1	0.00599313	8.57939
GO:0005198	structural molecule activity	molecular_function	6	5.33628e-05	6.14643
GO:0005272	sodium channel activity	molecular_function	1	6.95881e-05	68.6351
GO:0005102	signaling receptor binding	molecular_function	6	0.000223512	4.88313
GO:0005262	calcium channel activity	molecular_function	2	0.00216412	7.77002
GO:0017016	Ras GTPase binding	molecular_function	1	0.00599313	8.57939
GO:0005547	phosphatidylinositol-3,4,5-trisphosphate binding	molecular_function	2	0.00870596	4.73346
GO:0005582	collagen type XV trimer	cellular_component	2	1.0997e-07	137.27
GO:0005882	intermediate filament	cellular_component	6	1.88729e-07	14.3655
GO:0045095	keratin filament	cellular_component	5	3.18433e-07	18.0619
GO:0070062	extracellular exosome	cellular_component	14	3.71308e-05	3.06994
GO:0042612	MHC class I protein complex	cellular_component	2	7.12063e-05	24.2242
GO:0000164	protein phosphatase type 1 complex	cellular_component	1	0.000481012	29.4151
GO:0062023	collagen-containing extracellular matrix	cellular_component	4	0.00758358	3.26834

## Sheet: E93-vs-E87
Table S4. Gene Ontology (GO) enrichment results for the source genes of DE circRNA with p-value < 0.01
Category		Term	ListHits	p-value	Enrichment_score
biological_process	GO:0001942	hair follicle development	1	0.00335879	11.517
biological_process	GO:0043410	positive regulation of MAPK cascade	2	0.00256076	7.329
biological_process	GO:0008543	fibroblast growth factor receptor signaling pathway	2	0.00234525	7.55804
biological_process	GO:2000051	negative regulation of non-canonical Wnt signaling pathway	1	0.00170642	16.1238
biological_process	GO:0031069	hair follicle morphogenesis	1	0.00148284	17.2755
biological_process	GO:0050680	negative regulation of epithelial cell proliferation	2	0.00114955	9.67429
biological_process	GO:0042981	regulation of apoptotic process	2	0.000596755	12.0929
molecular_function	GO:0003725	double-stranded RNA binding	2	0.00340989	6.62622
molecular_function	GO:0005102	signaling receptor binding	4	0.00389453	3.82383
molecular_function	GO:0004888	transmembrane signaling receptor activity	2	0.00594162	5.43499
molecular_function	GO:0042605	peptide antigen binding	3	1.83551e-06	32.9805
molecular_function	GO:0005160	transforming growth factor beta receptor binding	1	0.000903419	21.987
molecular_function	GO:0000166	nucleotide binding	2	0.00159739	8.63776
cellular_component	GO:0042612	MHC class I protein complex	3	6.06527e-07	42.6807
cellular_component	GO:0099738	cell cortex region	2	2.95839e-05	32.2476
cellular_component	GO:0030141	secretory granule	2	0.000436365	13.4365
cellular_component	GO:0032982	myosin filament	2	0.000689327	11.517
cellular_component	GO:0030658	transport vesicle membrane	2	0.000738851	11.2492
cellular_component	GO:0005856	cytoskeleton	5	0.00422706	3.25953
cellular_component	GO:0032587	ruffle membrane	2	0.00505856	5.7585

## Sheet: E96-vs-E87 
Table S4. Gene Ontology (GO) enrichment results for the source genes of DE circRNA with p-value < 0.01
Category	id	Term	ListHits	p-value	Enrichment_score
biological_process	GO:0030177	positive regulation of Wnt signaling pathway	1	0.0099872	6.61615
biological_process	GO:0016055	Wnt signaling pathway	3	0.00420102	4.55062
biological_process	GO:0071277	cellular response to calcium ion	2	0.00172582	8.4043
biological_process	GO:0010629	negative regulation of gene expression	3	0.00167898	5.86715
biological_process	GO:0070507	regulation of microtubule cytoskeleton organization	2	0.00103447	10.0309
biological_process	GO:0032007	negative regulation of TOR signaling	2	0.0002071	17.2755
biological_process	GO:0061762	CAMKK-AMPK signaling cascade	1	6.05383e-05	77.7398
molecular_function	GO:0005154	epidermal growth factor receptor binding	1	0.00803623	7.40379
molecular_function	GO:0005102	signaling receptor binding	4	0.00127468	4.91635
molecular_function	GO:0004712	protein serine/threonine/tyrosine kinase activity	1	0.000899479	22.2114
molecular_function	GO:0004679	AMP-activated protein kinase activity	2	2.58997e-06	69.102
molecular_function	GO:0035174	histone serine kinase activity	2	1.73057e-06	77.7398
molecular_function	GO:0047322	[hydroxymethylglutaryl-CoA reductase (NADPH)] kinase activity	2	1.73057e-06	77.7398
cellular_component	GO:0009897	external side of plasma membrane	2	0.00931046	4.6068
cellular_component	GO:0030014	CCR4-NOT complex	1	0.00532244	9.14586
cellular_component	GO:0005623	cell	1	0.00245499	13.52
cellular_component	GO:0030122	AP-2 adaptor complex	1	0.00133602	18.2917
cellular_component	GO:0071339	MLL1 complex	2	0.00098664	10.1954
cellular_component	GO:0042612	MHC class I protein complex	2	2.05899e-05	36.5834
cellular_component	GO:0031588	nucleotide-activated protein kinase complex	2	3.69159e-06	62.1918

## Sheet: E99-vs-E87
Table S4. Gene Ontology (GO) enrichment results for the source genes of DE circRNA with p-value < 0.01
Category	id	Term	ListHits	p-value	Enrichment_score
biological_process	GO:0006555	methionine metabolic process	1	3.7951e-06	310.959
biological_process	GO:0035264	multicellular organism growth	2	4.80475e-06	54.4179
biological_process	GO:2000628	regulation of miRNA metabolic process	1	1.40776e-05	167.44
biological_process	GO:2001243	negative regulation of intrinsic apoptotic signaling pathway	1	1.89423e-05	145.114
biological_process	GO:0000209	protein polyubiquitination	2	0.000201302	15.6037
biological_process	GO:0010608	posttranscriptional regulation of gene expression	1	0.000348643	34.551
biological_process	GO:0006974	cellular response to DNA damage stimulus	1	0.00584269	8.30807
molecular_function	GO:0004842	ubiquitin-protein transferase activity	2	0.000788161	9.80502
molecular_function	GO:0008270	zinc ion binding	2	0.0048268	5.2262
molecular_function	GO:0005102	signaling receptor binding	1	0.00545824	8.60361
molecular_function	GO:0061630	ubiquitin protein ligase activity	1	0.00855931	6.82356
molecular_function	GO:0003723	RNA binding	2	0.00879497	4.22253
molecular_function	GO:0051015	actin filament binding	1	0.00968033	6.4021
cellular_component	GO:0032982	myosin filament	1	0.000154411	51.8265
cellular_component	GO:0030016	myofibril	1	0.00190604	14.7075
cellular_component	GO:0015629	actin cytoskeleton	1	0.00464821	9.34212
cellular_component	GO:0005815	microtubule organizing center	1	0.00464821	9.34212
cellular_component	GO:0009986	cell surface	1	0.00995658	6.30932
cellular_component	GO:0042612	MHC class I protein complex	1	2.4524e-05	128.042
cellular_component	GO:0005681	spliceosomal complex	1	0.000442836	30.6579

## Sheet: E102-vs-E87 
Table S4. Gene Ontology (GO) enrichment results for the source genes of DE circRNA with p-value < 0.01
Category	id	Term	ListHits	p-value	Enrichment_score
biological_process	GO:0010718	positive regulation of epithelial to mesenchymal transition	2	0.00913537	4.6511
biological_process	GO:0007169	transmembrane receptor protein tyrosine kinase signaling pathway	2	0.00233771	7.55804
biological_process	GO:0008593	regulation of Notch signaling pathway	1	0.00225187	13.9533
biological_process	GO:0030335	positive regulation of cell migration	5	0.00205128	3.79483
biological_process	GO:0071560	cellular response to transforming growth factor beta stimulus	2	0.00137835	9.06964
biological_process	GO:0090263	positive regulation of canonical Wnt signaling pathway	5	0.000563798	4.87615
biological_process	GO:0070268	keratinization	5	7.73805e-08	22.6741
cellular_component	GO:0005882	cornification	5	5.61457e-08	23.8675
cellular_component	GO:0045095	intermediate filament	10	1.27248e-12	21.0922
cellular_component	GO:0042612	keratin filament	9	5.22406e-13	28.641
cellular_component	GO:0005887	MHC class I protein complex	3	1.93666e-06	32.0105
cellular_component	GO:0031012	integral component of plasma membrane	8	0.00479069	2.48483
cellular_component	GO:0099091	postsynaptic specialization, intracellular component	2	3.00322e-05	90.6964
cellular_component	GO:0070461	SAGA-type complex	3	8.97733e-05	60.4643
molecular_function	GO:1904929	extracellular matrix structural constituent	5	0.00653774	2.99328
molecular_function	GO:0005201	peptide antigen binding	3	5.82861e-06	24.7354
molecular_function	GO:0042605	extracellular matrix	5	0.00613814	3.03333
molecular_function	GO:0004364	glutathione transferase activity	2	0.000124239	20.1548
molecular_function	GO:0008081	phosphoric diester hydrolase activity	1	0.000178903	45.3482
molecular_function	GO:0051536	iron-sulfur cluster binding	1	0.000297102	36.2786

## Sheet: E105-vs-E87
Table S4. Gene Ontology (GO) enrichment results for the source genes of DE circRNA with p-value < 0.01
Category	id	Term	ListHits	p-value	Enrichment_score
biological_process	GO:0070268	cornification	9	2.17986e-15	47.4837
biological_process	GO:0031424	keratinization	9	3.87794e-15	45.1095
biological_process	GO:0045104	intermediate filament cytoskeleton organization	8	1.65141e-11	26.2934
biological_process	GO:0045682	regulation of epidermis development	1	0.000864087	22.2763
biological_process	GO:0008593	regulation of Notch signaling pathway	1	0.00184813	15.4221
biological_process	GO:0044344	cellular response to fibroblast growth factor stimulus	1	0.00738451	7.71103
biological_process	GO:0090244	Wnt signaling pathway involved in somitogenesis	1	0.00913643	6.91334
molecular_function	GO:0042605	peptide antigen binding	3	3.90506e-06	27.3391
molecular_function	GO:1990275	preribosome binding	1	7.34205e-05	66.8289
molecular_function	GO:0017022	myosin binding	2	0.000533029	12.5304
molecular_function	GO:0005198	structural molecule activity	16	1.08281e-16	15.9592
molecular_function	GO:0005102	signaling receptor binding	6	0.000264007	4.75463
molecular_function	GO:0097602	cullin family protein binding	1	0.00484894	9.54699
cellular_component	GO:0005684	U2-type spliceosomal complex	2	1.1926e-07	133.658
cellular_component	GO:0042612	MHC class I protein complex	3	1.2948e-06	35.38
cellular_component	GO:0005686	U2 snRNP	2	2.35957e-06	66.8289
cellular_component	GO:0071004	U2-type prespliceosome	2	0.000109103	21.1039
cellular_component	GO:0005882	intermediate filament	13	5.71677e-18	30.3062
cellular_component	GO:0045095	keratin filament	11	5.6578e-17	38.6904
cellular_component	GO:0002116	semaphorin receptor complex	1	0.000864087	22.2763

## Sheet: E108-vs-E87
Table S4. Gene Ontology (GO) enrichment results for the source genes of DE circRNA with p-value < 0.01
Category	id	Term	ListHits	p-value	Enrichment_score
biological_process	GO:0070268	cornification	7	8.15452e-12	38.4495
biological_process	GO:0031424	keratinization	7	1.27265e-11	36.5271
biological_process	GO:0045104	intermediate filament cytoskeleton organization	7	4.49917e-10	23.9522
biological_process	GO:0048820	hair follicle maturation	1	0.00121088	18.9751
biological_process	GO:0008593	regulation of Notch signaling pathway	1	0.00170663	16.0558
biological_process	GO:0071526	semaphorin-plexin signaling pathway	2	0.00256452	7.32372
biological_process	GO:0030513	positive regulation of BMP signaling pathway	1	0.00632472	8.34904
molecular_function	GO:0005198	structural molecule activity	18	6.96375e-20	18.6919
molecular_function	GO:0042605	peptide antigen binding	2	0.000152188	18.9751
molecular_function	GO:0033130	acetylcholine receptor binding	1	0.000224301	41.7452
molecular_function	GO:0019948	SUMO activating enzyme activity	1	0.000335408	34.7877
molecular_function	GO:0044390	ubiquitin-like protein conjugating enzyme binding	1	0.000468114	29.818
molecular_function	GO:0000166	nucleotide binding	2	0.00243786	7.4545
cellular_component	GO:0042612	MHC class I protein complex	2	6.83667e-05	24.556
cellular_component	GO:0097575	lateral cell cortex	1	0.000224301	41.7452
cellular_component	GO:0002193	MAML1-RBP-Jkappa- ICN1 complex	1	0.000797512	23.1918
cellular_component	GO:0016591	RNA polymerase II, holoenzyme	1	0.00329617	11.5959
cellular_component	GO:0045095	keratin filament	12	4.71427e-19	43.9423
cellular_component	GO:0005882	intermediate filament	13	3.1167e-18	31.5516
cellular_component	GO:0002116	semaphorin receptor complex	1	0.000797512	23.1918

## Sheet: E111-vs-E87
Table S4. Gene Ontology (GO) enrichment results for the source genes of DE circRNA with p-value < 0.01
Category	id	Term	ListHits	p-value	Enrichment_score
biological_process	GO:0043507	positive regulation of JUN kinase activity	1	0.00959568	6.751
biological_process	GO:0000278	mitotic cell cycle	2	0.0092526	4.62568
biological_process	GO:0008593	regulation of Notch signaling pathway	1	0.00119529	19.2144
biological_process	GO:0046034	ATP metabolic process	2	0.000102125	21.7206
biological_process	GO:0045104	intermediate filament cytoskeleton organization	8	2.10532e-12	32.7589
biological_process	GO:0031424	keratinization	9	3.76373e-16	56.202
biological_process	GO:0070268	cornification	9	2.11186e-16	59.1601
cellular_component	GO:0042612	MHC class I protein complex	3	5.32099e-07	44.08
cellular_component	GO:0070062	extracellular exosome	10	0.00112029	2.66014
cellular_component	GO:0032982	myosin filament	2	0.000627131	11.8946
cellular_component	GO:0030127	COPII vesicle coat	2	0.000148653	19.2144
cellular_component	GO:0016459	myosin complex	3	0.000123427	11.7088
cellular_component	GO:0005882	intermediate filament	14	2.98496e-21	40.663
cellular_component	GO:0045095	keratin filament	14	3.28246e-24	61.3512
molecular_function	GO:0005102	signaling receptor binding	4	0.00338564	3.9492
molecular_function	GO:0032050	clathrin heavy chain binding	1	0.000847189	22.7079
molecular_function	GO:0000146	microfilament motor activity	2	0.000719392	11.3539
molecular_function	GO:0042605	peptide antigen binding	3	1.61112e-06	34.0618
molecular_function	GO:0004089	carbonate dehydratase activity	1	1.57656e-05	124.893
molecular_function	GO:0016407	acetyltransferase activity	2	0.000116382	20.8156

## Sheet: E138-vs-E87
Table S4. Gene Ontology (GO) enrichment results for the source genes of DE circRNA with p-value < 0.01
Category	id	Term	ListHits	p-value	Enrichment_score
biological_process	GO:0030513	positive regulation of BMP signaling pathway	1	0.00967938	6.69758
biological_process	GO:0007219	Notch signaling pathway	3	0.00723471	3.92436
biological_process	GO:2000051	negative regulation of non-canonical Wnt signaling pathway	1	0.00352152	11.1626
biological_process	GO:0048820	hair follicle maturation	1	0.00187349	15.2218
biological_process	GO:0045747	positive regulation of Notch signaling pathway	2	0.000380863	13.9533
biological_process	GO:0031424	keratinization	8	1.5147e-12	33.4879
biological_process	GO:0070268	cornification	8	9.11813e-13	35.2504
molecular_function	GO:0003983	UTP:glucose-1-phosphate uridylyltransferase activity	1	0.000440863	167.44
molecular_function	GO:0042605	peptide antigen binding	3	8.02023e-06	0.000265049
molecular_function	GO:0016407	acetyltransferase activity	3	1.15445e-05	0.000348342
molecular_function	GO:0003846	2-acylglycerol O-acyltransferase activity	2	1.68668e-05	0.000450214
molecular_function	GO:0030215	semaphorin receptor binding	2	0.00311301	6.83427
molecular_function	GO:0005198	structural molecule activity	15	5.0427e-14	12.4955
cellular_component	GO:0005882	intermediate filament	11	1.03839e-13	21.4167
cellular_component	GO:0045095	keratin filament	12	9.9807e-18	35.2504
cellular_component	GO:0042612	MHC class I protein complex	3	2.66976e-06	0.000123521
cellular_component	GO:0005686	U2 snRNP	2	4.06851e-06	0.000176472
cellular_component	GO:0099738	cell cortex region	2	8.90173e-05	0.00162574
cellular_component	GO:0005582	collagen type XV trimer	1	0.000105424	0.00182911
cellular_component	GO:0071004	U2-type prespliceosome	2	0.000186324	0.00300718
