# Supplementary material for: Screening of circRNAs Associated with Secondary Wool Follicle Development in Fine-Wool Sheep and Construction of Their ceRNA Network
Source: Animals (Basel). 2025 Sep 8;15(17):2629. doi: 10.3390/ani15172629 (PMC12427465; doi:10.3390/ani15172629)
Supplement: Supplementary file 1 [file animals-15-02629-s001.zip › Table S5. All predicted target miRNAs of DE circRNAs.xlsx]

## Sheet: Sheet1
Table S4. All predicted target miRNAs of DE circRNAs
miRNA	Transcript	Total score	Total energy	Max score	Max energy	Strand	miRNA length	Transcript length	Position
oar-miR-431	circRNA_00491|Chr1:55924587_55967113_+	162	-31.52	162	-31.52	491	23	28981	17626
oar-miR-432	circRNA_00417|Chr1:42278973_42340701_+	171	-30.31	171	-30.31	4237	23	31298	27710
oar-miR-432	circRNA_00480|Chr1:54278689_54317916_+	171	-31.32	171	-31.32	4300	23	31148	8168
oar-miR-125b	circRNA_00417|Chr1:42278973_42340701_+	166	-31.96	166	-31.96	15697	21	31298	5011
oar-miR-125b	circRNA_00421|Chr1:42308256_42320341_+	166	-31.96	166	-31.96	15701	21	10239	4312
oar-miR-125b	circRNA_00422|Chr1:42308256_42330699_+	166	-31.96	166	-31.96	15702	21	20597	4312
oar-miR-133	circRNA_00056|Chr1:8904816_8924572_-	159	-30.9	159	-30.9	17246	22	339	187
oar-miR-133	circRNA_00971|Chr1:112000962_112041623_-	156	-30.62	156	-30.62	18161	22	26953	25481
oar-miR-133	circRNA_01177|Chr1:152013216_152067097_-	162	-30.82	162	-30.82	18367	22	53882	18595
oar-miR-133	circRNA_01178|Chr1:152013216_152103649_-	162	-30.82	162	-30.82	18368	22	90434	55147
oar-miR-133	circRNA_01740|Chr1:234955358_235045958_+	166	-32.62	166	-32.62	18930	22	31245	28222
oar-miR-665-5p	circRNA_00591|Chr1:70393688_70462580_-	159	-30.74	159	-30.74	25421	22	52396	16508
oar-miR-665-5p	circRNA_01203|Chr1:152536949_152603290_-	165	-31.92	165	-31.92	26033	22	1119	117
oar-miR-665-5p	circRNA_01207|Chr1:152583946_152603290_-	165	-31.92	165	-31.92	26037	22	431	117
oar-miR-665-5p	circRNA_01208|Chr1:152594429_152603290_-	165	-31.92	165	-31.92	26038	22	307	117
oar-miR-665-5p	circRNA_01209|Chr1:152599066_152603290_-	165	-31.92	165	-31.92	26039	22	223	117
oar-miR-665-3p	circRNA_00133|Chr1:16172838_16272034_-	180	-36.15	180	-36.15	26873	22	1587	1125
oar-miR-665-3p	circRNA_00134|Chr1:16228394_16234638_-	180	-36.15	180	-36.15	26874	22	333	231
oar-miR-665-3p	circRNA_00135|Chr1:16228394_16256063_-	180	-36.15	180	-36.15	26875	22	568	466
oar-miR-665-3p	circRNA_00136|Chr1:16228394_16262963_-	180	-36.15	180	-36.15	26876	22	639	537
oar-miR-665-3p	circRNA_00137|Chr1:16228394_16272034_-	180	-36.15	180	-36.15	26877	22	1227	1125
oar-miR-665-3p	circRNA_00987|Chr1:119386201_119461371_-	310	-60.86	155	-30.43	27727	22	67772	3924 45943
oar-miR-665-3p	circRNA_01213|Chr1:156400736_156466197_+	162	-32.78	162	-32.78	27953	22	41074	18709
oar-miR-370-3p	circRNA_00078|Chr1:10704374_10771515_+	165	-32.77	165	-32.77	34458	24	55091	28293
oar-miR-370-3p	circRNA_00086|Chr1:10914986_10918461_+	157	-30.38	157	-30.38	34466	24	1579	703
oar-miR-370-3p	circRNA_00088|Chr1:11075426_11080228_-	165	-31.35	165	-31.35	34468	24	1021	781
oar-miR-370-3p	circRNA_00094|Chr1:11146307_11151570_+	164	-31.35	164	-31.35	34474	24	1192	918
oar-miR-370-3p	circRNA_00112|Chr1:14528246_14589875_+	163	-34.19	163	-34.19	34492	24	12910	8020
oar-miR-370-3p	circRNA_00114|Chr1:14562208_14589875_+	163	-34.19	163	-34.19	34494	24	4977	87
oar-miR-370-3p	circRNA_00331|Chr1:36708938_36791102_-	162	-32.51	162	-32.51	34711	24	29545	13977
oar-miR-370-3p	circRNA_00351|Chr1:39344953_39436452_+	156	-31.42	156	-31.42	34731	24	91500	77744
oar-miR-370-3p	circRNA_00352|Chr1:39344953_39436462_+	156	-31.42	156	-31.42	34732	24	91510	77744
oar-miR-370-3p	circRNA_00417|Chr1:42278973_42340701_+	171	-30.63	171	-30.63	34797	24	31298	29297
oar-miR-370-3p	circRNA_00591|Chr1:70393688_70462580_-	331	-65.92	172	-35.38	34971	24	52396	775 5606
oar-miR-370-3p	circRNA_00682|Chr1:74509159_74585971_+	173	-31.93	173	-31.93	35062	24	50815	4820
oar-miR-370-3p	circRNA_00784|Chr1:91502513_91567577_+	663	-138.52	170	-38.35	35164	24	57612	21854 54208 36556 27297
oar-miR-370-3p	circRNA_00785|Chr1:91504459_91551441_+	493	-102.2	170	-38.35	35165	24	45140	27361 42063 32804
oar-miR-370-3p	circRNA_00786|Chr1:91504459_91589553_+	835	-175.31	172	-38.35	35166	24	83270	79461 27361 59715 42063 32804
oar-miR-370-3p	circRNA_00787|Chr1:91510421_91570028_+	663	-138.52	170	-38.35	35167	24	57688	21399 53753 36101 26842
oar-miR-370-3p	circRNA_00788|Chr1:91510421_91589751_+	835	-175.31	172	-38.35	35168	24	77419	73499 21399 53753 36101 26842
oar-miR-370-3p	circRNA_00789|Chr1:91538781_91626486_+	848	-175.05	172	-36.79	35169	24	80366	37799 18053 57556 74358 77198
oar-miR-370-3p	circRNA_00790|Chr1:91546576_91570028_+	170	-36.32	170	-36.32	35170	24	21533	17598
oar-miR-370-3p	circRNA_00791|Chr1:91546576_91589751_+	342	-73.11	172	-36.79	35171	24	41264	37344 17598
oar-miR-370-3p	circRNA_00792|Chr1:91551346_91588741_+	342	-73.11	172	-36.79	35172	24	36287	32574 12828
oar-miR-370-3p	circRNA_00793|Chr1:91551346_91608531_+	512	-109.43	172	-36.79	35173	24	56047	32574 12828 52331
oar-miR-370-3p	circRNA_00794|Chr1:91560218_91589751_+	342	-73.11	172	-36.79	35174	24	27622	23702 3956
oar-miR-370-3p	circRNA_00795|Chr1:91568738_91607930_+	342	-73.11	172	-36.79	35175	24	28215	4204 23961
oar-miR-370-3p	circRNA_00796|Chr1:91569735_91608531_+	342	-73.11	172	-36.79	35176	24	37658	14185 33942
oar-miR-370-3p	circRNA_00797|Chr1:91569918_91589553_+	172	-36.79	172	-36.79	35177	24	17811	14002
oar-miR-370-3p	circRNA_00798|Chr1:91569918_91609349_+	342	-73.11	172	-36.79	35178	24	37571	14002 33759
oar-miR-370-3p	circRNA_00799|Chr1:91589641_91609349_+	170	-36.32	170	-36.32	35179	24	17848	14036
oar-miR-370-3p	circRNA_00858|Chr1:98715412_98715957_-	164	-31.28	164	-31.28	35238	24	546	41
oar-miR-370-3p	circRNA_00918|Chr1:106832653_106835808_-	159	-30.96	159	-30.96	35298	24	3156	2996
oar-miR-370-3p	circRNA_00968|Chr1:111929410_112021465_-	162	-30.85	162	-30.85	35348	24	22788	22192
oar-miR-370-3p	circRNA_00997|Chr1:121232595_121324738_+	165	-31.43	165	-31.43	35377	24	47486	24950
oar-miR-370-3p	circRNA_00998|Chr1:121256685_121324738_+	165	-31.43	165	-31.43	35378	24	56544	34008
oar-miR-370-3p	circRNA_01116|Chr1:135048892_135064494_-	177	-35.35	177	-35.35	35496	24	2047	1506
oar-miR-370-3p	circRNA_01117|Chr1:135057512_135064494_-	177	-35.35	177	-35.35	35497	24	1839	1506
oar-miR-370-3p	circRNA_01213|Chr1:156400736_156466197_+	168	-31.84	168	-31.84	35593	24	41074	7118
oar-miR-370-3p	circRNA_01785|Chr1:247741064_247775538_+	158	-30.53	158	-30.53	36165	24	4123	3823
oar-miR-370-3p	circRNA_01789|Chr1:247744362_247775538_+	158	-30.53	158	-30.53	36169	24	825	525
oar-miR-370-3p	circRNA_01790|Chr1:247744362_247802564_+	158	-30.53	158	-30.53	36170	24	1005	525
oar-miR-370-3p	circRNA_01791|Chr1:247757966_247775538_+	158	-30.53	158	-30.53	36171	24	533	233
oar-miR-370-3p	circRNA_01792|Chr1:247757981_247775538_+	158	-30.53	158	-30.53	36172	24	518	218
oar-miR-370-3p	circRNA_01793|Chr1:247757981_247802564_+	158	-30.53	158	-30.53	36173	24	698	218
oar-miR-370-3p	circRNA_01794|Chr1:247769378_247775538_+	158	-30.53	158	-30.53	36174	24	338	38
oar-miR-370-3p	circRNA_01795|Chr1:247769378_247832146_+	158	-30.53	158	-30.53	36175	24	1397	38
oar-miR-370-3p	circRNA_01796|Chr1:247769378_247836830_+	158	-30.53	158	-30.53	36176	24	1660	38
oar-miR-370-3p	circRNA_01910|Chr1:269494367_269521272_+	167	-32.79	167	-32.79	36290	24	17393	10479
oar-miR-323a-5p	circRNA_01211|Chr1:154043805_154054022_-	165	-31.49	165	-31.49	64241	21	10218	9973
oar-miR-1193-5p	circRNA_00581|Chr1:68318876_68376238_+	158	-33.43	158	-33.43	82711	23	35703	22838
oar-miR-1193-5p	circRNA_00785|Chr1:91504459_91551441_+	158	-33.23	158	-33.23	82915	23	45140	1844
oar-miR-1193-5p	circRNA_00786|Chr1:91504459_91589553_+	158	-33.23	158	-33.23	82916	23	83270	1844
oar-miR-1193-5p	circRNA_01178|Chr1:152013216_152103649_-	154	-30.77	154	-30.77	83308	23	90434	15780
oar-miR-1193-5p	circRNA_01180|Chr1:152062653_152107407_-	154	-30.77	154	-30.77	83310	23	44755	19538
oar-miR-1193-5p	circRNA_01181|Chr1:152077973_152103649_-	154	-30.77	154	-30.77	83311	23	25677	15780
oar-miR-1193-5p	circRNA_01182|Chr1:152083879_152103649_-	154	-30.77	154	-30.77	83312	23	19771	15780
oar-miR-654-5p	circRNA_00103|Chr1:13086441_13094286_-	171	-32.2	171	-32.2	107063	24	660	394
oar-miR-654-5p	circRNA_00417|Chr1:42278973_42340701_+	174	-33.66	174	-33.66	107377	24	31298	28940
oar-miR-654-5p	circRNA_01086|Chr1:131883658_131905064_-	166	-30.55	166	-30.55	108046	24	21407	1219
oar-miR-3956-3p	circRNA_00931|Chr1:107773220_107806959_-	169	-30.27	169	-30.27	125081	23	33740	10356
oar-miR-487b-5p	circRNA_01129|Chr1:137870440_137871853_-	154	-30.33	154	-30.33	131009	22	1414	935
oar-miR-134-5p	circRNA_00931|Chr1:107773220_107806959_-	158	-30.19	158	-30.19	157551	21	33740	22124
oar-miR-134-5p	circRNA_00987|Chr1:119386201_119461371_-	156	-30.04	156	-30.04	157607	21	67772	66472
oar-miR-134-3p	circRNA_00078|Chr1:10704374_10771515_+	166	-32.72	166	-32.72	158608	23	55091	7756
oar-miR-134-3p	circRNA_00480|Chr1:54278689_54317916_+	166	-32.85	166	-32.85	159010	23	31148	23909
oar-miR-134-3p	circRNA_01439|Chr1:202056147_202071064_-	164	-32.89	164	-32.89	159969	23	1041	755
oar-miR-134-3p	circRNA_01687|Chr1:222682994_222718327_-	170	-34.87	170	-34.87	160217	23	23646	19545
oar-miR-485-5p	circRNA_00278|Chr1:29344640_29347365_+	163	-31.08	163	-31.08	164538	23	1644	1157
oar-miR-154b-5p	circRNA_00997|Chr1:121232595_121324738_+	179	-30.31	179	-30.31	174807	23	47486	37232
oar-miR-154b-5p	circRNA_00998|Chr1:121256685_121324738_+	179	-30.31	179	-30.31	174808	23	56544	46290
oar-miR-541-3p	circRNA_00004|Chr1:1481131_1496184_+	166	-32.04	166	-32.04	187184	24	924	870
oar-miR-541-3p	circRNA_00005|Chr1:1488682_1496184_+	166	-32.04	166	-32.04	187185	24	250	196
oar-miR-541-3p	circRNA_00195|Chr1:23273467_23317018_+	169	-33.17	169	-33.17	187375	24	43552	17326
oar-miR-541-3p	circRNA_01015|Chr1:125203199_125207955_-	161	-31.53	161	-31.53	188195	24	615	167
oar-miR-541-3p	circRNA_01016|Chr1:125206961_125210356_-	161	-31.53	161	-31.53	188196	24	603	432
oar-miR-541-3p	circRNA_01090|Chr1:132323211_132354532_+	157	-31.63	157	-31.63	188270	24	31322	14541
oar-miR-541-3p	circRNA_01175|Chr1:151914313_151963724_-	157	-30.09	157	-30.09	188355	24	49412	22
oar-miR-541-3p	circRNA_01176|Chr1:151914313_152013412_-	157	-30.09	157	-30.09	188356	24	99100	49710
oar-miR-3957-5p	circRNA_00085|Chr1:10875567_10900370_-	170	-37.57	170	-37.57	189175	24	24804	102
oar-miR-3957-5p	circRNA_00935|Chr1:108532131_108552242_-	165	-30.79	165	-30.79	190025	24	20112	361
oar-miR-3957-5p	circRNA_01487|Chr1:205764289_205772816_-	161	-30.1	161	-30.1	190577	24	632	321
oar-miR-3957-5p	circRNA_01762|Chr1:236344386_236353557_+	151	-30.3	151	-30.3	190852	24	505	125
oar-miR-3957-5p	circRNA_01763|Chr1:236344386_236374869_+	151	-30.3	151	-30.3	190853	24	1990	125
oar-miR-3957-5p	circRNA_01764|Chr1:236344386_236385783_+	151	-30.3	151	-30.3	190854	24	2772	125
oar-miR-3957-3p	circRNA_01623|Chr1:217221557_217245032_-	158	-30.64	158	-30.64	192623	22	23476	11375
oar-miR-409-5p	circRNA_01433|Chr1:196926396_196984950_-	176	-33.99	176	-33.99	194343	23	58555	26882
oar-miR-150	circRNA_00351|Chr1:39344953_39436452_+	171	-33.26	171	-33.26	233371	22	91500	4519
oar-miR-150	circRNA_00352|Chr1:39344953_39436462_+	171	-33.26	171	-33.26	233372	22	91510	4519
oar-miR-150	circRNA_01775|Chr1:241751769_241772251_+	171	-31.72	171	-31.72	234795	22	20483	6225
oar-miR-431	circRNA_02605|Chr10:56444346_56516927_-	174	-35.11	174	-35.11	695	23	39237	26945
oar-miR-127	circRNA_02582|Chr10:54389486_54392541_-	164	-30.68	164	-30.68	2141	23	678	247
oar-miR-127	circRNA_02583|Chr10:54391954_54392541_-	164	-30.68	164	-30.68	2142	23	588	247
oar-miR-432	circRNA_02176|Chr1:294981156_294995930_+	176	-36.23	176	-36.23	3204	23	14775	9415
oar-miR-432	circRNA_02608|Chr10:56529996_56579431_-	181	-31.89	181	-31.89	3636	23	23429	4119
oar-miR-432	circRNA_02831|Chr11:10942785_10950917_+	180	-33.27	180	-33.27	3859	23	4114	1181
oar-miR-432	circRNA_02988|Chr11:22176033_22217506_+	169	-31.96	169	-31.96	4016	23	40195	8996
oar-miR-432	circRNA_03156|Chr11:33835954_33919373_+	169	-30.01	169	-30.01	4184	23	79455	20080
oar-miR-432	circRNA_03205|Chr11:38074973_38077005_-	171	-31.47	171	-31.47	4233	23	268	75
oar-miR-432	circRNA_03206|Chr11:38074973_38088048_-	171	-31.47	171	-31.47	4234	23	641	448
oar-miR-432	circRNA_03207|Chr11:38074973_38091320_-	171	-31.47	171	-31.47	4235	23	1044	851
oar-miR-136	circRNA_03179|Chr11:34020029_34079931_+	184	-31.32	184	-31.32	5676	23	53402	19773
oar-miR-136	circRNA_03180|Chr11:34021071_34080220_+	184	-31.32	184	-31.32	5677	23	45821	11903
oar-miR-125b	circRNA_02111|Chr1:289310758_289340915_-	170	-31.08	170	-31.08	11953	21	16361	13098
oar-miR-133	circRNA_02822|Chr11:9195995_9198729_+	160	-31.83	160	-31.83	14133	22	383	127
oar-miR-133	circRNA_02823|Chr11:9195995_9205511_+	160	-31.83	160	-31.83	14134	22	665	127
oar-miR-133	circRNA_03036|Chr11:26853362_26857668_+	318	-60.87	164	-30.85	14347	22	1633	1420 633
oar-miR-133	circRNA_03037|Chr11:26854199_26854790_+	154	-30.02	154	-30.02	14348	22	261	192
oar-miR-133	circRNA_03050|Chr11:26857170_26857313_+	164	-30.85	164	-30.85	14361	22	144	30
oar-miR-133	circRNA_03156|Chr11:33835954_33919373_+	156	-30.62	156	-30.62	14467	22	79455	33651
oar-miR-133	circRNA_03179|Chr11:34020029_34079931_+	165	-32.37	165	-32.37	14490	22	53402	43892
oar-miR-133	circRNA_03180|Chr11:34021071_34080220_+	165	-32.37	165	-32.37	14491	22	45821	36022
oar-miR-665-5p	circRNA_02379|Chr10:20564438_20572063_-	175	-36.45	175	-36.45	19566	22	7354	4323
oar-miR-665-5p	circRNA_02954|Chr11:21291636_21335526_+	169	-33.82	169	-33.82	20141	22	40909	2842
oar-miR-665-5p	circRNA_02955|Chr11:21292310_21336847_+	169	-33.82	169	-33.82	20142	22	42147	2759
oar-miR-665-5p	circRNA_02956|Chr11:21294043_21337838_+	169	-33.82	169	-33.82	20143	22	41885	3417
oar-miR-665-5p	circRNA_02957|Chr11:21294576_21338367_+	169	-33.82	169	-33.82	20144	22	41699	2884
oar-miR-665-5p	circRNA_02965|Chr11:21460716_21553538_+	177	-36.08	177	-36.08	20152	22	88831	70239
oar-miR-665-5p	circRNA_02967|Chr11:21511294_21572977_+	177	-36.08	177	-36.08	20154	22	59497	17474
oar-miR-665-5p	circRNA_02968|Chr11:21511802_21549018_+	177	-36.08	177	-36.08	20155	22	35234	17170
oar-miR-665-5p	circRNA_02969|Chr11:21511802_21573106_+	177	-36.08	177	-36.08	20156	22	59322	17170
oar-miR-665-5p	circRNA_02970|Chr11:21513165_21552330_+	177	-36.08	177	-36.08	20157	22	38306	16930
oar-miR-665-5p	circRNA_02971|Chr11:21513165_21575409_+	177	-36.08	177	-36.08	20158	22	61385	16930
oar-miR-665-5p	circRNA_02972|Chr11:21513421_21534241_+	177	-36.08	177	-36.08	20159	22	18412	17534
oar-miR-665-5p	circRNA_02973|Chr11:21513421_21553318_+	177	-36.08	177	-36.08	20160	22	36000	17534
oar-miR-665-5p	circRNA_02974|Chr11:21513421_21576764_+	177	-36.08	177	-36.08	20161	22	60088	17534
oar-miR-665-5p	circRNA_02975|Chr11:21513718_21534460_+	177	-36.08	177	-36.08	20162	22	18241	17237
oar-miR-665-5p	circRNA_02976|Chr11:21513718_21553538_+	177	-36.08	177	-36.08	20163	22	35829	17237
oar-miR-665-5p	circRNA_02977|Chr11:21513718_21576984_+	177	-36.08	177	-36.08	20164	22	59917	17237
oar-miR-665-5p	circRNA_03109|Chr11:28914630_28914990_-	161	-31.47	161	-31.47	20296	22	236	46
oar-miR-665-5p	circRNA_03156|Chr11:33835954_33919373_+	153	-30.09	153	-30.09	20343	22	79455	68352
oar-miR-665-3p	circRNA_02954|Chr11:21291636_21335526_+	161	-33.84	161	-33.84	21610	22	40909	29230
oar-miR-665-3p	circRNA_02955|Chr11:21292310_21336847_+	161	-33.84	161	-33.84	21611	22	42147	29147
oar-miR-665-3p	circRNA_02956|Chr11:21294043_21337838_+	161	-33.84	161	-33.84	21612	22	41885	29805
oar-miR-665-3p	circRNA_02957|Chr11:21294576_21338367_+	161	-33.84	161	-33.84	21613	22	41699	29272
oar-miR-665-3p	circRNA_02959|Chr11:21338147_21407219_+	157	-30.45	157	-30.45	21615	22	67638	26528
oar-miR-433-3p	circRNA_03215|Chr11:38545658_38559055_+	176	-33.74	176	-33.74	24809	22	503	298
oar-miR-370-5p	circRNA_02063|Chr1:282386688_282458367_-	166	-31.52	166	-31.52	25126	22	27730	1734
oar-miR-370-5p	circRNA_02065|Chr1:282393654_282438348_-	166	-31.52	166	-31.52	25128	22	16191	1037
oar-miR-370-5p	circRNA_02067|Chr1:282399046_282438348_-	166	-31.52	166	-31.52	25130	22	19242	1037
oar-miR-370-5p	circRNA_02069|Chr1:282408414_282439934_-	166	-31.52	166	-31.52	25132	22	1472	1078
oar-miR-370-5p	circRNA_02070|Chr1:282408414_282458367_-	166	-31.52	166	-31.52	25133	22	27772	15811
oar-miR-370-5p	circRNA_02072|Chr1:282412385_282438348_-	166	-31.52	166	-31.52	25135	22	1336	1037
oar-miR-370-5p	circRNA_02073|Chr1:282417084_282438348_-	166	-31.52	166	-31.52	25136	22	1204	1037
oar-miR-370-5p	circRNA_02074|Chr1:282420302_282438348_-	166	-31.52	166	-31.52	25137	22	1110	1037
oar-miR-370-3p	circRNA_01911|Chr1:269494367_269531805_+	167	-32.79	167	-32.79	26443	24	27926	10479
oar-miR-370-3p	circRNA_01921|Chr1:272362673_272391761_+	155	-31.03	155	-31.03	26453	24	2765	946
oar-miR-370-3p	circRNA_02048|Chr1:281901397_281937339_-	181	-42.09	181	-42.09	26580	24	35943	9050
oar-miR-370-3p	circRNA_02111|Chr1:289310758_289340915_-	158	-33.43	158	-33.43	26643	24	16361	13369
oar-miR-370-3p	circRNA_02137|Chr1:292405503_292465374_-	166	-35.41	166	-35.41	26669	24	1694	762
oar-miR-370-3p	circRNA_02138|Chr1:292436503_292448128_-	166	-35.41	166	-35.41	26670	24	1284	624
oar-miR-370-3p	circRNA_02139|Chr1:292446129_292448128_-	166	-35.41	166	-35.41	26671	24	1101	624
oar-miR-370-3p	circRNA_02203|Chr1:299115773_299187837_-	162	-30.02	162	-30.02	26735	24	1803	789
oar-miR-370-3p	circRNA_02204|Chr1:299144805_299161042_-	162	-30.02	162	-30.02	26736	24	824	14
oar-miR-370-3p	circRNA_02205|Chr1:299144805_299164124_-	162	-30.02	162	-30.02	26737	24	936	126
oar-miR-370-3p	circRNA_02206|Chr1:299144805_299183736_-	162	-30.02	162	-30.02	26738	24	1207	397
oar-miR-370-3p	circRNA_02207|Chr1:299144805_299187837_-	162	-30.02	162	-30.02	26739	24	1599	789
oar-miR-370-3p	circRNA_02208|Chr1:299160588_299187837_-	162	-30.02	162	-30.02	26740	24	1230	789
oar-miR-370-3p	circRNA_02352|Chr10:18331561_18372192_-	169	-36.19	169	-36.19	26884	24	2023	492
oar-miR-370-3p	circRNA_02353|Chr10:18348802_18372192_-	169	-36.19	169	-36.19	26885	24	1275	492
oar-miR-370-3p	circRNA_02354|Chr10:18348802_18382074_-	169	-36.19	169	-36.19	26886	24	1384	601
oar-miR-370-3p	circRNA_02355|Chr10:18348802_18406672_-	169	-36.19	169	-36.19	26887	24	1729	946
oar-miR-370-3p	circRNA_02356|Chr10:18348802_18406675_-	169	-36.19	169	-36.19	26888	24	1732	949
oar-miR-370-3p	circRNA_02655|Chr10:79236273_79288474_-	182	-32.06	182	-32.06	27187	24	42733	33568
oar-miR-370-3p	circRNA_02656|Chr10:79638130_79644245_+	161	-31.27	161	-31.27	27188	24	6116	149
oar-miR-370-3p	circRNA_02657|Chr10:79857815_79899562_+	179	-34.08	179	-34.08	27189	24	22385	15155
oar-miR-370-3p	circRNA_02724|Chr10:88930515_88952916_+	171	-34.96	171	-34.96	27256	24	2815	1552
oar-miR-370-3p	circRNA_02728|Chr10:94121260_94136458_+	172	-34.94	172	-34.94	27260	24	562	513
oar-miR-370-3p	circRNA_02753|Chr11:767153_848720_+	156	-30.49	156	-30.49	27285	24	50654	36963
oar-miR-370-3p	circRNA_02782|Chr11:1664670_1670451_-	155	-31.86	155	-31.86	27314	24	3513	1462
oar-miR-370-3p	circRNA_02785|Chr11:1873565_1945152_-	153	-30.9	153	-30.9	27317	24	56313	11747
oar-miR-370-3p	circRNA_02803|Chr11:6451776_6544526_-	326	-66.93	169	-33.99	27335	24	88380	31981 61400
oar-miR-370-3p	circRNA_02804|Chr11:6451776_6544598_-	326	-66.93	169	-33.99	27336	24	88452	32053 61472
oar-miR-370-3p	circRNA_02825|Chr11:9729147_9732414_-	166	-31.2	166	-31.2	27357	24	354	310
oar-miR-370-3p	circRNA_02835|Chr11:11917416_11941501_-	161	-35.66	161	-35.66	27367	24	1105	315
oar-miR-370-3p	circRNA_02836|Chr11:11924239_11941501_-	161	-35.66	161	-35.66	27368	24	639	315
oar-miR-370-3p	circRNA_02953|Chr11:21285158_21292466_+	176	-37.41	176	-37.41	27485	24	5173	1482
oar-miR-370-3p	circRNA_02954|Chr11:21291636_21335526_+	156	-30.71	156	-30.71	27486	24	40909	2363
oar-miR-370-3p	circRNA_02955|Chr11:21292310_21336847_+	156	-30.71	156	-30.71	27487	24	42147	2280
oar-miR-370-3p	circRNA_02956|Chr11:21294043_21337838_+	156	-30.71	156	-30.71	27488	24	41885	2938
oar-miR-370-3p	circRNA_02957|Chr11:21294576_21338367_+	156	-30.71	156	-30.71	27489	24	41699	2405
oar-miR-370-3p	circRNA_02959|Chr11:21338147_21407219_+	174	-35.67	174	-35.67	27491	24	67638	59928
oar-miR-370-3p	circRNA_02963|Chr11:21457096_21511884_+	481	-97.52	167	-34.15	27495	24	49248	43438 6632 18662
oar-miR-370-3p	circRNA_02964|Chr11:21460716_21513546_+	481	-97.52	167	-34.15	27496	24	51410	45359 8553 20583
oar-miR-370-3p	circRNA_02965|Chr11:21460716_21553538_+	481	-97.52	167	-34.15	27497	24	88831	45359 8553 20583
oar-miR-370-3p	circRNA_03036|Chr11:26853362_26857668_+	155	-31.72	155	-31.72	27568	24	1633	1363
oar-miR-370-3p	circRNA_03047|Chr11:26856553_26862124_-	160	-30.32	160	-30.32	27579	24	3473	2263
oar-miR-370-3p	circRNA_03053|Chr11:26857468_26857850_+	156	-40.23	156	-40.23	27585	24	180	111
oar-miR-370-3p	circRNA_03055|Chr11:26857637_26863726_-	160	-30.32	160	-30.32	27587	24	4110	3984
oar-miR-370-3p	circRNA_03056|Chr11:26857675_26857850_+	156	-40.23	156	-40.23	27588	24	90	21
oar-miR-370-3p	circRNA_03139|Chr11:29928888_29951238_-	164	-31.73	164	-31.73	27671	24	805	156
oar-miR-370-3p	circRNA_03140|Chr11:29934586_29951238_-	164	-31.73	164	-31.73	27672	24	691	156
oar-miR-370-3p	circRNA_03141|Chr11:29940116_29951238_-	164	-31.73	164	-31.73	27673	24	508	156
oar-miR-370-3p	circRNA_03156|Chr11:33835954_33919373_+	162	-30.5	162	-30.5	27688	24	79455	15083
oar-miR-370-3p	circRNA_03269|Chr11:44168284_44234462_-	157	-30.82	157	-30.82	27801	24	63945	10723
oar-miR-370-3p	circRNA_03270|Chr11:44295729_44354270_-	157	-30.82	157	-30.82	27802	24	54253	6844
oar-miR-370-3p	circRNA_03334|Chr11:51153952_51177886_-	160	-32.52	160	-32.52	27866	24	2217	1577
oar-miR-370-3p	circRNA_03335|Chr11:51153952_51180625_-	160	-32.52	160	-32.52	27867	24	2537	1897
oar-miR-1197-5p	circRNA_02368|Chr10:20343922_20352842_+	163	-32.03	163	-32.03	45997	22	4753	2723
oar-miR-1197-5p	circRNA_02369|Chr10:20343922_20365404_+	163	-32.03	163	-32.03	45998	22	17315	2723
oar-miR-1197-5p	circRNA_02370|Chr10:20343922_20413417_+	163	-32.03	163	-32.03	45999	22	65328	2723
oar-miR-323a-5p	circRNA_02730|Chr10:95001750_95026648_-	158	-31.65	158	-31.65	49297	21	150	119
oar-miR-323a-5p	circRNA_03099|Chr11:27761142_27806919_-	170	-31.16	170	-31.16	49666	21	24572	11492
oar-miR-323a-5p	circRNA_03269|Chr11:44168284_44234462_-	152	-34.82	152	-34.82	49836	21	63945	21033
oar-miR-654-5p	circRNA_02716|Chr10:88746076_88773809_+	178	-30.06	178	-30.06	83070	24	2018	1679
oar-miR-3956-5p	circRNA_02906|Chr11:16928578_16929949_+	168	-34.8	168	-34.8	95012	23	1372	1344
oar-miR-3956-5p	circRNA_02907|Chr11:16928578_16999392_+	168	-34.8	168	-34.8	95013	23	1514	1344
oar-miR-3956-5p	circRNA_02908|Chr11:16928578_17010550_+	168	-34.8	168	-34.8	95014	23	1616	1344
oar-miR-3956-3p	circRNA_01934|Chr1:273228361_273296892_+	168	-30.07	168	-30.07	95509	23	42048	33464
oar-miR-3956-3p	circRNA_02688|Chr10:84411050_84444389_+	172	-31.13	172	-31.13	96263	23	8476	5014
oar-miR-3956-3p	circRNA_02803|Chr11:6451776_6544526_-	158	-31.11	158	-31.11	96378	23	88380	66261
oar-miR-3956-3p	circRNA_02804|Chr11:6451776_6544598_-	158	-31.11	158	-31.11	96379	23	88452	66333
oar-miR-3956-3p	circRNA_02959|Chr11:21338147_21407219_+	175	-31.64	175	-31.64	96534	23	67638	9324
oar-miR-3956-3p	circRNA_03269|Chr11:44168284_44234462_-	158	-30.24	158	-30.24	96844	23	63945	4663
oar-miR-3956-3p	circRNA_03270|Chr11:44295729_44354270_-	158	-30.24	158	-30.24	96845	23	54253	3164
oar-miR-487b-3p	circRNA_02803|Chr11:6451776_6544526_-	183	-32.13	183	-32.13	102254	22	88380	7979
oar-miR-487b-3p	circRNA_02804|Chr11:6451776_6544598_-	183	-32.13	183	-32.13	102255	22	88452	8051
oar-miR-487a-5p	circRNA_02577|Chr10:52804149_52883896_-	178	-35.51	178	-35.51	115249	22	79748	32461
oar-miR-134-5p	circRNA_03274|Chr11:44833481_44862071_+	165	-31.04	165	-31.04	121822	21	1353	528
oar-miR-134-5p	circRNA_03275|Chr11:44839109_44845071_+	165	-31.04	165	-31.04	121823	21	381	330
oar-miR-134-5p	circRNA_03276|Chr11:44839109_44869620_+	165	-31.04	165	-31.04	121824	21	1596	330
oar-miR-134-5p	circRNA_03277|Chr11:44839109_44891206_+	165	-31.04	165	-31.04	121825	21	32220	5912
oar-miR-134-5p	circRNA_03278|Chr11:44841334_44860924_+	165	-31.04	165	-31.04	121826	21	865	198
oar-miR-134-3p	circRNA_02176|Chr1:294981156_294995930_+	163	-31.13	163	-31.13	122193	23	14775	14058
oar-miR-134-3p	circRNA_02959|Chr11:21338147_21407219_+	172	-30.51	172	-30.51	122976	23	67638	48922
oar-miR-134-3p	circRNA_03110|Chr11:29033858_29055762_+	168	-31.07	168	-31.07	123127	23	6011	4294
oar-miR-134-3p	circRNA_03113|Chr11:29445321_29497023_-	156	-30.08	156	-30.08	123130	23	19607	15837
oar-miR-134-3p	circRNA_03114|Chr11:29445332_29497023_-	156	-30.08	156	-30.08	123131	23	19596	15837
oar-miR-134-3p	circRNA_03270|Chr11:44295729_44354270_-	156	-30.39	156	-30.39	123287	23	54253	51934
oar-miR-485-5p	circRNA_02111|Chr1:289310758_289340915_-	169	-35.47	169	-35.47	126535	23	16361	4101
oar-miR-541-3p	circRNA_02306|Chr10:14477590_14535075_+	157	-30.09	157	-30.09	144358	24	33830	22121
oar-miR-541-3p	circRNA_02724|Chr10:88930515_88952916_+	152	-30.13	152	-30.13	144776	24	2815	1006
oar-miR-541-3p	circRNA_02785|Chr11:1873565_1945152_-	153	-33.67	153	-33.67	144837	24	56313	7254
oar-miR-541-3p	circRNA_03156|Chr11:33835954_33919373_+	152	-34.81	152	-34.81	145208	24	79455	15958
oar-miR-3957-5p	circRNA_02111|Chr1:289310758_289340915_-	162	-30.39	162	-30.39	145632	24	16361	2727
oar-miR-3957-5p	circRNA_02211|Chr1:299217554_299228252_+	168	-33.69	168	-33.69	145732	24	10699	6325
oar-miR-3957-5p	circRNA_02428|Chr10:25213518_25262399_+	168	-30.77	168	-30.77	145949	24	48882	43227
oar-miR-3957-5p	circRNA_02602|Chr10:56394418_56411576_-	156	-31.23	156	-31.23	146123	24	16226	14768
oar-miR-3957-5p	circRNA_02937|Chr11:20204824_20251125_-	165	-30.45	165	-30.45	146458	24	41755	18637
oar-miR-3957-5p	circRNA_02959|Chr11:21338147_21407219_+	160	-30.35	160	-30.35	146480	24	67638	33158
oar-miR-3957-5p	circRNA_03270|Chr11:44295729_44354270_-	175	-32.28	175	-32.28	146791	24	54253	37511
oar-miR-150	circRNA_02184|Chr1:296026739_296047483_-	167	-30.22	167	-30.22	179492	22	13348	7115
oar-miR-150	circRNA_02577|Chr10:52804149_52883896_-	170	-32.66	170	-32.66	179885	22	79748	23811
oar-miR-431	circRNA_04781|Chr14:47651301_47654511_+	166	-33.84	166	-33.84	1402	23	558	499
oar-miR-432	circRNA_03829|Chr12:64859438_64957774_+	170	-33.81	170	-33.81	4006	23	70898	43107
oar-miR-432	circRNA_04864|Chr14:57599918_57605898_-	172	-33.34	172	-33.34	5041	23	945	37
oar-miR-125b	circRNA_04250|Chr13:35823815_35886482_-	166	-30.6	166	-30.6	15095	21	36706	306
oar-miR-133	circRNA_03945|Chr12:79570039_79596728_-	159	-31.18	159	-31.18	16568	22	13540	11877
oar-miR-493-3p	circRNA_04856|Chr14:55893516_55896014_+	165	-34.1	165	-34.1	22813	22	424	114
oar-miR-493-3p	circRNA_05093|Chr15:32056368_32058608_+	159	-30.76	159	-30.76	23050	22	815	636
oar-miR-493-3p	circRNA_05094|Chr15:32056368_32070056_+	159	-30.76	159	-30.76	23051	22	1443	636
oar-miR-665-5p	circRNA_03621|Chr12:40803723_40831321_-	160	-31.58	160	-31.58	23356	22	4309	2771
oar-miR-665-5p	circRNA_03698|Chr12:46240070_46305705_+	158	-31.97	158	-31.97	23433	22	65156	45276
oar-miR-665-5p	circRNA_03826|Chr12:64602215_64623193_+	162	-32.66	162	-32.66	23561	22	8443	2323
oar-miR-665-5p	circRNA_04284|Chr13:44444142_44453635_-	160	-30.26	160	-30.26	24019	22	4745	986
oar-miR-665-5p	circRNA_04548|Chr14:1268859_1292730_-	167	-30.19	167	-30.19	24283	22	12966	11143
oar-miR-665-5p	circRNA_04549|Chr14:1269347_1294212_-	167	-30.19	167	-30.19	24284	22	14333	12625
oar-miR-665-5p	circRNA_04781|Chr14:47651301_47654511_+	173	-36.59	173	-36.59	24516	22	558	269
oar-miR-665-5p	circRNA_04787|Chr14:48045722_48115846_-	164	-33.01	164	-33.01	24522	22	69149	18734
oar-miR-665-5p	circRNA_04842|Chr14:55221729_55241285_-	156	-31.32	156	-31.32	24577	22	19557	15889
oar-miR-665-3p	circRNA_04596|Chr14:14107980_14137176_-	165	-31.96	165	-31.96	26109	22	19750	18041
oar-miR-665-3p	circRNA_04597|Chr14:14107980_14137483_-	165	-31.96	165	-31.96	26110	22	20057	18348
oar-miR-665-3p	circRNA_04759|Chr14:45769839_45777233_+	167	-30.43	167	-30.43	26272	22	2371	862
oar-miR-433-5p	circRNA_03761|Chr12:56271045_56291683_-	170	-32.11	170	-32.11	27052	23	20639	11129
oar-miR-433-3p	circRNA_04826|Chr14:52017840_52018034_-	184	-32.19	184	-32.19	29895	22	195	137
oar-miR-370-5p	circRNA_03759|Chr12:55768589_55775395_+	161	-32.54	161	-32.54	30606	22	705	147
oar-miR-370-3p	circRNA_03404|Chr11:53926386_53983557_+	156	-31.1	156	-31.1	32029	24	1863	1149
oar-miR-370-3p	circRNA_03406|Chr11:53942643_53958791_+	156	-31.1	156	-31.1	32031	24	584	498
oar-miR-370-3p	circRNA_03407|Chr11:53942643_53971782_+	156	-31.1	156	-31.1	32032	24	1022	498
oar-miR-370-3p	circRNA_03408|Chr11:53948953_53958791_+	156	-31.1	156	-31.1	32033	24	498	412
oar-miR-370-3p	circRNA_03409|Chr11:53948953_53971782_+	156	-31.1	156	-31.1	32034	24	936	412
oar-miR-370-3p	circRNA_03419|Chr11:54367032_54413846_+	326	-61.88	167	-31.71	32044	24	31593	10881 11124
oar-miR-370-3p	circRNA_03433|Chr11:57261166_57285359_-	157	-32.43	157	-32.43	32058	24	629	278
oar-miR-370-3p	circRNA_03434|Chr11:57377644_57378368_-	165	-31.98	165	-31.98	32059	24	725	380
oar-miR-370-3p	circRNA_03471|Chr12:12546256_12550641_+	158	-31.6	158	-31.6	32096	24	2406	99
oar-miR-370-3p	circRNA_03472|Chr12:12546256_12563681_+	158	-31.6	158	-31.6	32097	24	553	99
oar-miR-370-3p	circRNA_03473|Chr12:12546256_12583237_+	158	-31.6	158	-31.6	32098	24	974	99
oar-miR-370-3p	circRNA_03474|Chr12:12548300_12577850_+	158	-31.6	158	-31.6	32099	24	802	35
oar-miR-370-3p	circRNA_03698|Chr12:46240070_46305705_+	671	-127.28	173	-32.4	32323	24	65156	51477 21412 10835 20129
oar-miR-370-3p	circRNA_03761|Chr12:56271045_56291683_-	160	-35.43	160	-35.43	32386	24	20639	227
oar-miR-370-3p	circRNA_03830|Chr12:64883236_64960886_-	159	-34.58	159	-34.58	32455	24	50212	17544
oar-miR-370-3p	circRNA_03900|Chr12:71772035_71786021_+	165	-31.16	165	-31.16	32525	24	928	776
oar-miR-370-3p	circRNA_03970|Chr12:81295659_81307890_-	316	-63.35	159	-32.33	32595	24	12232	7732 9499
oar-miR-370-3p	circRNA_03997|Chr13:3118560_3137436_-	338	-76.34	185	-45.87	32622	24	18877	14635 11392
oar-miR-370-3p	circRNA_03998|Chr13:3118560_3171271_-	504	-108.21	185	-45.87	32623	24	52712	48470 14969 45227
oar-miR-370-3p	circRNA_04030|Chr13:11192679_11238581_+	150	-30.56	150	-30.56	32655	24	33473	17448
oar-miR-370-3p	circRNA_04032|Chr13:11472479_11473517_+	165	-32.29	165	-32.29	32657	24	1039	839
oar-miR-370-3p	circRNA_04124|Chr13:21281499_21357149_-	166	-31.6	166	-31.6	32749	24	75651	12962
oar-miR-370-3p	circRNA_04127|Chr13:21286133_21354516_-	166	-31.6	166	-31.6	32752	24	68384	10329
oar-miR-370-3p	circRNA_04153|Chr13:23043706_23101428_-	159	-30.23	159	-30.23	32778	24	57723	44500
oar-miR-370-3p	circRNA_04158|Chr13:23772851_23794476_+	172	-33.01	172	-33.01	32783	24	1262	866
oar-miR-370-3p	circRNA_04159|Chr13:23772851_23802056_+	172	-33.01	172	-33.01	32784	24	1669	866
oar-miR-370-3p	circRNA_04261|Chr13:39814020_39860088_-	165	-30.07	165	-30.07	32886	24	46069	13477
oar-miR-370-3p	circRNA_04483|Chr13:68955186_68961072_+	158	-32.32	158	-32.32	33108	24	613	22
oar-miR-370-3p	circRNA_04492|Chr13:72958679_72966853_-	152	-30.12	152	-30.12	33117	24	1154	300
oar-miR-370-3p	circRNA_04534|Chr13:82710068_82712863_-	153	-30.05	153	-30.05	33159	24	873	551
oar-miR-370-3p	circRNA_04560|Chr14:2291607_2324697_-	166	-33.67	166	-33.67	33185	24	10038	9760
oar-miR-370-3p	circRNA_04610|Chr14:15791167_15792959_+	163	-31.15	163	-31.15	33235	24	367	170
oar-miR-370-3p	circRNA_04611|Chr14:15791167_15794077_+	163	-31.15	163	-31.15	33236	24	436	170
oar-miR-370-3p	circRNA_04677|Chr14:25436623_25469772_+	163	-33.49	163	-33.49	33302	24	13484	2751
oar-miR-370-3p	circRNA_04678|Chr14:25439067_25474489_+	163	-33.49	163	-33.49	33303	24	18056	2606
oar-miR-370-3p	circRNA_04750|Chr14:43602616_43634133_+	160	-33.07	160	-33.07	33375	24	22222	10598
oar-miR-370-3p	circRNA_04756|Chr14:43757208_43759379_+	158	-32.77	158	-32.77	33381	24	2172	677
oar-miR-370-3p	circRNA_04787|Chr14:48045722_48115846_-	162	-30.9	162	-30.9	33412	24	69149	17142
oar-miR-370-3p	circRNA_04835|Chr14:53679558_53695262_+	159	-31.58	159	-31.58	33460	24	1226	1136
oar-miR-370-3p	circRNA_04904|Chr14:63851396_63934998_-	151	-31.26	151	-31.26	33529	24	83603	51634
oar-miR-370-3p	circRNA_04951|Chr15:5550341_5608965_-	165	-30.65	165	-30.65	33576	24	3498	2765
oar-miR-370-3p	circRNA_05007|Chr15:15306526_15321951_+	159	-31.14	159	-31.14	33632	24	15426	1135
oar-miR-370-3p	circRNA_05008|Chr15:15306526_15330319_+	159	-31.14	159	-31.14	33633	24	23794	1135
oar-miR-370-3p	circRNA_05117|Chr15:35688140_35690610_-	161	-30.1	161	-30.1	33742	24	2471	911
oar-miR-299-3p	circRNA_03819|Chr12:64519987_64544283_+	175	-30.35	175	-30.35	46668	22	6170	168
oar-miR-1197-5p	circRNA_05101|Chr15:33022463_33026053_-	164	-30.74	164	-30.74	56840	22	924	387
oar-miR-323a-5p	circRNA_03464|Chr12:5749580_5844496_-	167	-30.8	167	-30.8	58759	21	24574	662
oar-miR-323a-5p	circRNA_04280|Chr13:43966444_43987367_+	157	-30.47	157	-30.47	59575	21	696	601
oar-miR-758-5p	circRNA_04902|Chr14:63804823_63854738_-	173	-30.24	173	-30.24	63753	21	49916	11191
oar-miR-758-5p	circRNA_04903|Chr14:63804823_63854882_-	173	-30.24	173	-30.24	63754	21	50060	11335
oar-miR-758-5p	circRNA_04904|Chr14:63851396_63934998_-	173	-30.24	173	-30.24	63755	21	83603	56562
oar-miR-654-5p	circRNA_03485|Chr12:22331258_22378390_-	169	-32.73	169	-32.73	99674	24	47133	20545
oar-miR-654-5p	circRNA_03486|Chr12:22331258_22386955_-	169	-32.73	169	-32.73	99675	24	55698	29110
oar-miR-654-5p	circRNA_03847|Chr12:67955367_68024504_-	175	-32.21	175	-32.21	100036	24	69138	20700
oar-miR-654-5p	circRNA_04124|Chr13:21281499_21357149_-	177	-30.1	177	-30.1	100313	24	75651	13401
oar-miR-654-5p	circRNA_04127|Chr13:21286133_21354516_-	177	-30.1	177	-30.1	100316	24	68384	10768
oar-miR-654-5p	circRNA_04130|Chr13:21316703_21343837_-	177	-30.1	177	-30.1	100319	24	27135	89
oar-miR-654-5p	circRNA_04231|Chr13:34839550_34841299_-	171	-30.08	171	-30.08	100420	24	1750	892
oar-miR-654-5p	circRNA_04232|Chr13:34839550_34841360_-	171	-30.08	171	-30.08	100421	24	1811	953
oar-miR-654-5p	circRNA_04766|Chr14:46033197_46046629_-	173	-30.71	173	-30.71	100955	24	948	896
oar-miR-654-5p	circRNA_04816|Chr14:50723932_50741001_+	169	-31.93	169	-31.93	101005	24	757	119
oar-miR-3956-3p	circRNA_04019|Chr13:7495723_7514420_+	157	-30.74	157	-30.74	116210	23	4660	2844
oar-miR-3956-3p	circRNA_04909|Chr14:64906975_64990346_-	155	-32.46	155	-32.46	117100	23	70397	58522
oar-miR-3956-3p	circRNA_04910|Chr14:64907563_64939249_-	155	-32.46	155	-32.46	117101	23	19207	7425
oar-miR-487b-5p	circRNA_04583|Chr14:6240069_6257633_+	166	-30.03	166	-30.03	122108	22	17565	14872
oar-miR-134-3p	circRNA_03462|Chr12:5188196_5232886_+	165	-36.22	165	-36.22	147657	23	9830	7817
oar-miR-134-3p	circRNA_03651|Chr12:42919486_42923948_-	165	-30.46	165	-30.46	147846	23	4463	99
oar-miR-134-3p	circRNA_03652|Chr12:42919878_42923948_-	165	-30.46	165	-30.46	147847	23	4071	99
oar-miR-134-3p	circRNA_03698|Chr12:46240070_46305705_+	167	-31.25	167	-31.25	147893	23	65156	7959
oar-miR-134-3p	circRNA_03766|Chr12:58932511_58979927_-	171	-34.55	171	-34.55	147961	23	46171	38839
oar-miR-134-3p	circRNA_03830|Chr12:64883236_64960886_-	163	-30.17	163	-30.17	148025	23	50212	19755
oar-miR-134-3p	circRNA_03998|Chr13:3118560_3171271_-	153	-30.96	153	-30.96	148193	23	52712	13337
oar-miR-134-3p	circRNA_04255|Chr13:37561407_37610846_+	168	-31.8	168	-31.8	148450	23	278	13
oar-miR-134-3p	circRNA_04261|Chr13:39814020_39860088_-	161	-30.63	161	-30.63	148456	23	46069	6465
oar-miR-134-3p	circRNA_04341|Chr13:53341063_53360789_-	158	-31.93	158	-31.93	148536	23	5122	2526
oar-miR-134-3p	circRNA_04342|Chr13:53341067_53360789_-	158	-31.93	158	-31.93	148537	23	5118	2526
oar-miR-134-3p	circRNA_04596|Chr14:14107980_14137176_-	171	-34.08	171	-34.08	148791	23	19750	18880
oar-miR-134-3p	circRNA_04597|Chr14:14107980_14137483_-	171	-34.08	171	-34.08	148792	23	20057	19187
oar-miR-134-3p	circRNA_04677|Chr14:25436623_25469772_+	170	-31.16	170	-31.16	148872	23	13484	10121
oar-miR-134-3p	circRNA_04678|Chr14:25439067_25474489_+	170	-31.16	170	-31.16	148873	23	18056	9976
oar-miR-134-3p	circRNA_04691|Chr14:27863542_27864224_-	160	-33.11	160	-33.11	148886	23	683	316
oar-miR-134-3p	circRNA_04788|Chr14:48125218_48164909_+	171	-33.51	171	-33.51	148983	23	38494	9620
oar-miR-485-5p	circRNA_03640|Chr12:41407023_41412329_+	179	-35.29	179	-35.29	153169	23	592	555
oar-miR-485-3p	circRNA_03995|Chr13:2083132_2117417_+	358	-64.36	179	-32.18	155302	22	28986	292 28805
oar-miR-154b-5p	circRNA_04856|Chr14:55893516_55896014_+	164	-31.48	164	-31.48	163275	23	424	122
oar-miR-496-5p	circRNA_03419|Chr11:54367032_54413846_+	157	-30.82	157	-30.82	165394	20	31593	16638
oar-miR-377-5p	circRNA_04777|Chr14:47522906_47535563_+	174	-30.43	174	-30.43	170308	22	10426	5872
oar-miR-541-5p	circRNA_04299|Chr13:44778881_44849934_+	178	-32.31	178	-32.31	173386	25	63108	46239
oar-miR-541-5p	circRNA_04300|Chr13:44778881_44863885_+	356	-64.62	178	-32.31	173387	25	75577	36811 62008
oar-miR-541-5p	circRNA_04303|Chr13:44802585_44862045_+	356	-64.62	178	-32.31	173390	25	53540	16614 41811
oar-miR-541-3p	circRNA_03392|Chr11:53525141_53558144_-	170	-34.06	170	-34.06	174257	24	33004	6338
oar-miR-541-3p	circRNA_03770|Chr12:59292525_59294700_+	158	-30.51	158	-30.51	174635	24	1983	1792
oar-miR-541-3p	circRNA_04266|Chr13:40736737_40758419_+	162	-31.12	162	-31.12	175131	24	21683	3209
oar-miR-541-3p	circRNA_04586|Chr14:8980348_8993426_-	158	-30.37	158	-30.37	175451	24	13079	3779
oar-miR-541-3p	circRNA_04679|Chr14:25459910_25513548_-	166	-32.41	166	-32.41	175544	24	53639	27311
oar-miR-541-3p	circRNA_04907|Chr14:64603350_64610220_-	160	-34.46	160	-34.46	175772	24	6871	2343
oar-miR-3957-5p	circRNA_03419|Chr11:54367032_54413846_+	332	-72.29	177	-36.37	176062	24	31593	11284 31057
oar-miR-3957-5p	circRNA_03439|Chr12:219074_239565_+	160	-33.86	160	-33.86	176082	24	9741	7890
oar-miR-3957-5p	circRNA_03698|Chr12:46240070_46305705_+	340	-65.14	173	-33.74	176341	24	65156	51424 8010
oar-miR-3957-5p	circRNA_04153|Chr13:23043706_23101428_-	174	-34.84	174	-34.84	176796	24	57723	17618
oar-miR-3957-5p	circRNA_04279|Chr13:41961735_41999513_+	172	-34.76	172	-34.76	176922	24	14639	13494
oar-miR-3957-5p	circRNA_04298|Chr13:44778881_44803174_+	166	-33.33	166	-33.33	176941	24	18130	8291
oar-miR-3957-5p	circRNA_04299|Chr13:44778881_44849934_+	166	-33.33	166	-33.33	176942	24	63108	8291
oar-miR-3957-5p	circRNA_04643|Chr14:19489162_19499913_-	172	-38.14	172	-38.14	177286	24	3300	571
oar-miR-3957-5p	circRNA_04787|Chr14:48045722_48115846_-	164	-31.86	164	-31.86	177430	24	69149	16805
oar-miR-3957-5p	circRNA_04871|Chr14:58206164_58220845_-	154	-30.79	154	-30.79	177514	24	5701	4935
oar-miR-3957-3p	circRNA_03531|Chr12:29897499_29917652_-	176	-31.24	176	-31.24	177952	22	1014	802
oar-miR-3957-3p	circRNA_04264|Chr13:39967492_39969692_+	177	-34.63	177	-34.63	178685	22	327	164
oar-miR-3957-3p	circRNA_05074|Chr15:26281039_26351199_-	159	-31.32	159	-31.32	179495	22	31393	352
oar-miR-409-5p	circRNA_03829|Chr12:64859438_64957774_+	164	-30.68	164	-30.68	180028	23	70898	68750
oar-miR-150	circRNA_04250|Chr13:35823815_35886482_-	166	-31.33	166	-31.33	217787	22	36706	22121
oar-miR-150	circRNA_04868|Chr14:57672984_57674704_+	172	-34.29	172	-34.29	218405	22	1721	1148
oar-miR-17-5p	circRNA_04279|Chr13:41961735_41999513_+	169	-30.52	169	-30.52	223150	22	14639	10502
oar-miR-362	circRNA_03527|Chr12:29602676_29612677_-	180	-30.11	180	-30.11	263292	24	2265	1311
oar-miR-362	circRNA_04122|Chr13:21226539_21325536_-	184	-34.18	184	-34.18	263887	24	98998	10482
oar-miR-362	circRNA_04123|Chr13:21281499_21325536_-	184	-34.18	184	-34.18	263888	24	44038	10482
oar-miR-362	circRNA_04124|Chr13:21281499_21357149_-	184	-34.18	184	-34.18	263889	24	75651	42095
oar-miR-362	circRNA_04126|Chr13:21286133_21316801_-	184	-34.18	184	-34.18	263891	24	30669	1747
oar-miR-362	circRNA_04127|Chr13:21286133_21354516_-	184	-34.18	184	-34.18	263892	24	68384	39462
oar-miR-432	circRNA_05447|Chr16:3318581_3337620_+	166	-30.16	166	-30.16	4302	23	8657	1532
oar-miR-432	circRNA_06227|Chr17:64345794_64404976_+	156	-30.16	156	-30.16	5082	23	40152	18352
oar-let-7b	circRNA_05246|Chr15:54489009_54523452_+	169	-31.85	169	-31.85	8113	21	32343	2012
oar-miR-133	circRNA_05935|Chr17:11562252_11614025_-	174	-32.8	174	-32.8	18832	22	51701	49808
oar-miR-133	circRNA_06730|Chr18:57002936_57034888_-	164	-31.48	164	-31.48	19627	22	4950	199
oar-miR-133	circRNA_06732|Chr18:57020662_57034888_-	164	-31.48	164	-31.48	19629	22	1113	199
oar-miR-133	circRNA_06733|Chr18:57024747_57034888_-	164	-31.48	164	-31.48	19630	22	985	199
oar-miR-133	circRNA_06734|Chr18:57028741_57041186_-	164	-31.48	164	-31.48	19631	22	518	258
oar-miR-133	circRNA_06735|Chr18:57028741_57041189_-	164	-31.48	164	-31.48	19632	22	521	261
oar-miR-133	circRNA_06968|Chr19:10244799_10307541_+	169	-30.2	169	-30.2	19865	22	28202	14682
oar-miR-493-3p	circRNA_06874|Chr18:68758212_68842565_+	180	-31.09	180	-31.09	25789	22	62583	52616
oar-miR-665-5p	circRNA_05216|Chr15:47551193_47562758_+	162	-31.08	162	-31.08	26137	22	546	44
oar-miR-665-5p	circRNA_05459|Chr16:4424149_4493234_-	168	-31.21	168	-31.21	26380	22	33397	23217
oar-miR-665-5p	circRNA_05935|Chr17:11562252_11614025_-	171	-33.86	171	-33.86	26856	22	51701	46660
oar-miR-665-5p	circRNA_06103|Chr17:47130812_47167020_-	162	-32.7	162	-32.7	27024	22	12836	8312
oar-miR-665-5p	circRNA_06359|Chr18:1462347_1475361_+	154	-30.33	154	-30.33	27280	22	13015	9741
oar-miR-665-5p	circRNA_06498|Chr18:19892775_19894620_+	182	-37.45	182	-37.45	27419	22	1358	998
oar-miR-665-5p	circRNA_06791|Chr18:64760783_64790745_-	319	-61.93	168	-31.7	27712	22	29963	15386 5203
oar-miR-665-5p	circRNA_06793|Chr18:64763439_64790745_-	319	-61.93	168	-31.7	27714	22	27307	15386 5203
oar-miR-665-5p	circRNA_06794|Chr18:64763439_64790748_-	319	-61.93	168	-31.7	27715	22	27310	15389 5206
oar-miR-665-5p	circRNA_07083|Chr19:33639774_33679809_+	166	-31.11	166	-31.11	28004	22	40036	31567
oar-miR-665-5p	circRNA_07084|Chr19:33640852_33679809_+	166	-31.11	166	-31.11	28005	22	38958	30489
oar-miR-665-3p	circRNA_05828|Chr16:77765415_77778860_+	160	-33.93	160	-33.93	28755	22	10725	2994
oar-miR-665-3p	circRNA_05904|Chr17:8233557_8240152_+	178	-36.35	178	-36.35	28831	22	4793	3055
oar-miR-370-5p	circRNA_06327|Chr17:78585663_78632788_-	165	-31.38	165	-31.38	35272	22	37730	6361
oar-miR-370-5p	circRNA_06328|Chr17:78586112_78633673_-	165	-31.38	165	-31.38	35273	22	38429	7246
oar-miR-370-5p	circRNA_06329|Chr17:78587071_78634058_-	165	-31.38	165	-31.38	35274	22	38696	7631
oar-miR-370-5p	circRNA_07042|Chr19:17829801_17831011_-	165	-31.12	165	-31.12	35987	22	277	225
oar-miR-370-3p	circRNA_05265|Chr15:57175573_57201138_+	151	-30.57	151	-30.57	36216	24	25566	9985
oar-miR-370-3p	circRNA_05273|Chr15:58101825_58163484_+	160	-31.18	160	-31.18	36224	24	50038	33473
oar-miR-370-3p	circRNA_05274|Chr15:58101825_58163535_+	160	-31.18	160	-31.18	36225	24	50089	33473
oar-miR-370-3p	circRNA_05338|Chr15:70741996_70749773_+	173	-30.69	173	-30.69	36289	24	654	36
oar-miR-370-3p	circRNA_05339|Chr15:70741996_70756256_+	173	-30.69	173	-30.69	36290	24	1041	36
oar-miR-370-3p	circRNA_05340|Chr15:70742026_70756256_+	173	-30.69	173	-30.69	36291	24	1011	6
oar-miR-370-3p	circRNA_05387|Chr15:82689808_82704116_-	164	-33.18	164	-33.18	36338	24	484	293
oar-miR-370-3p	circRNA_05388|Chr15:82703008_82704116_-	164	-33.18	164	-33.18	36339	24	344	293
oar-miR-370-3p	circRNA_05391|Chr15:82760845_82809438_-	315	-73.78	161	-39.08	36342	24	2370	1718 1412
oar-miR-370-3p	circRNA_05393|Chr15:82804244_82809438_-	315	-73.78	161	-39.08	36344	24	1921	1718 1412
oar-miR-370-3p	circRNA_05406|Chr15:83807007_83823442_-	168	-30.96	168	-30.96	36357	24	2173	1786
oar-miR-370-3p	circRNA_05407|Chr15:83809924_83815392_-	168	-30.96	168	-30.96	36358	24	1048	822
oar-miR-370-3p	circRNA_05511|Chr16:9739222_9763104_+	162	-30.78	162	-30.78	36462	24	7746	6362
oar-miR-370-3p	circRNA_05568|Chr16:14486757_14514144_+	154	-31.24	154	-31.24	36519	24	1350	495
oar-miR-370-3p	circRNA_05589|Chr16:19073269_19080111_+	172	-36.2	172	-36.2	36540	24	6843	4382
oar-miR-370-3p	circRNA_05709|Chr16:38400687_38472038_-	162	-31.95	162	-31.95	36660	24	71352	1494
oar-miR-370-3p	circRNA_05710|Chr16:38418664_38472038_-	162	-31.95	162	-31.95	36661	24	53375	1494
oar-miR-370-3p	circRNA_05712|Chr16:38442280_38472038_-	162	-31.95	162	-31.95	36663	24	29759	1494
oar-miR-370-3p	circRNA_05713|Chr16:38469651_38472038_-	162	-31.95	162	-31.95	36664	24	2388	1494
oar-miR-370-3p	circRNA_05804|Chr16:68502172_68512045_-	169	-30.65	169	-30.65	36755	24	9874	6386
oar-miR-370-3p	circRNA_05975|Chr17:15742844_15750890_-	165	-33.39	165	-33.39	36926	24	814	787
oar-miR-370-3p	circRNA_05976|Chr17:15742844_15753291_-	165	-33.39	165	-33.39	36927	24	1102	1075
oar-miR-370-3p	circRNA_05977|Chr17:15742844_15755610_-	165	-33.39	165	-33.39	36928	24	1383	1356
oar-miR-370-3p	circRNA_05978|Chr17:15742844_15759645_-	165	-33.39	165	-33.39	36929	24	1651	1624
oar-miR-370-3p	circRNA_06006|Chr17:20003476_20076302_+	172	-33.56	172	-33.56	36957	24	3041	1889
oar-miR-370-3p	circRNA_06016|Chr17:32197716_32223672_+	170	-32.16	170	-32.16	36967	24	1828	1090
oar-miR-370-3p	circRNA_06212|Chr17:63263672_63281497_-	157	-31.66	157	-31.66	37163	24	4868	3132
oar-miR-370-3p	circRNA_06233|Chr17:64654493_64664928_+	152	-31.28	152	-31.28	37184	24	582	512
oar-miR-370-3p	circRNA_06327|Chr17:78585663_78632788_-	157	-31.49	157	-31.49	37278	24	37730	239
oar-miR-370-3p	circRNA_06328|Chr17:78586112_78633673_-	157	-31.49	157	-31.49	37279	24	38429	1124
oar-miR-370-3p	circRNA_06329|Chr17:78587071_78634058_-	157	-31.49	157	-31.49	37280	24	38696	1509
oar-miR-370-3p	circRNA_06330|Chr17:78739153_78760225_-	157	-34.79	157	-34.79	37281	24	11656	5663
oar-miR-370-3p	circRNA_06337|Chr17:81103543_81143086_-	153	-32.12	153	-32.12	37288	24	3130	729
oar-miR-370-3p	circRNA_06338|Chr17:81132988_81135776_-	153	-32.12	153	-32.12	37289	24	1845	385
oar-miR-370-3p	circRNA_06339|Chr17:81132988_81143086_-	153	-32.12	153	-32.12	37290	24	2189	729
oar-miR-370-3p	circRNA_06417|Chr18:7627062_7628754_+	160	-36.33	160	-36.33	37368	24	1693	788
oar-miR-370-3p	circRNA_06424|Chr18:10398866_10409414_+	166	-32.48	166	-32.48	37375	24	10549	6278
oar-miR-370-3p	circRNA_06425|Chr18:11492717_11498327_-	154	-30.3	154	-30.3	37376	24	5611	280
oar-miR-370-3p	circRNA_06426|Chr18:11492721_11498327_-	154	-30.3	154	-30.3	37377	24	5607	280
oar-miR-370-3p	circRNA_06463|Chr18:16969524_17029244_-	311	-60.68	161	-30.56	37414	24	58608	14746 35556
oar-miR-370-3p	circRNA_06596|Chr18:33241529_33268516_-	165	-32.38	165	-32.38	37547	24	26988	11412
oar-miR-370-3p	circRNA_06716|Chr18:55451392_55463648_+	174	-33.84	174	-33.84	37667	24	936	129
oar-miR-370-3p	circRNA_06727|Chr18:56799878_56829943_-	170	-31.69	170	-31.69	37678	24	1493	397
oar-miR-370-3p	circRNA_06728|Chr18:56810650_56819781_-	170	-31.69	170	-31.69	37679	24	746	40
oar-miR-370-3p	circRNA_06838|Chr18:66417264_66421913_+	155	-30.96	155	-30.96	37789	24	4650	2860
oar-miR-370-3p	circRNA_06859|Chr18:68345695_68420880_+	491	-94.42	175	-32.03	37810	24	70923	36536 60390 69318
oar-miR-370-3p	circRNA_06860|Chr18:68362868_68438037_+	654	-132.57	175	-38.15	37811	24	70874	15067 38921 54978 47849
oar-miR-370-3p	circRNA_06861|Chr18:68363843_68438535_+	654	-132.57	175	-38.15	37812	24	71148	14843 38697 54754 47625
oar-miR-370-3p	circRNA_06874|Chr18:68758212_68842565_+	165	-30.37	165	-30.37	37825	24	62583	11028
oar-miR-370-3p	circRNA_06934|Chr19:6832650_6896712_-	154	-30.02	154	-30.02	37885	24	58128	12884
oar-miR-370-3p	circRNA_06989|Chr19:12477644_12481663_+	157	-30.38	157	-30.38	37940	24	332	96
oar-miR-370-3p	circRNA_06990|Chr19:12493847_12551319_+	167	-34.8	167	-34.8	37941	24	57473	13051
oar-miR-370-3p	circRNA_07011|Chr19:15249991_15286815_-	163	-31.41	163	-31.41	37962	24	21267	19618
oar-miR-370-3p	circRNA_07021|Chr19:15921810_15923575_+	160	-33	160	-33	37972	24	1766	783
oar-miR-370-3p	circRNA_07056|Chr19:23410102_23440619_+	155	-33.15	155	-33.15	38007	24	510	45
oar-miR-370-3p	circRNA_07060|Chr19:23908605_23959739_+	155	-30.01	155	-30.01	38011	24	51135	38391
oar-miR-370-3p	circRNA_07063|Chr19:29448054_29512503_+	155	-32.83	155	-32.83	38014	24	56761	49391
oar-miR-370-3p	circRNA_07070|Chr19:31235515_31287060_+	164	-30.59	164	-30.59	38021	24	43683	33661
oar-miR-370-3p	circRNA_07083|Chr19:33639774_33679809_+	158	-31.7	158	-31.7	38034	24	40036	13158
oar-miR-370-3p	circRNA_07084|Chr19:33640852_33679809_+	158	-31.7	158	-31.7	38035	24	38958	12080
oar-miR-370-3p	circRNA_07116|Chr19:38623429_38666567_+	156	-31.51	156	-31.51	38067	24	2014	1345
oar-miR-370-3p	circRNA_07117|Chr19:38623429_38679645_+	156	-31.51	156	-31.51	38068	24	2896	1345
oar-miR-1197-5p	circRNA_05686|Chr16:35483149_35493004_+	179	-36.43	179	-36.43	62715	22	5226	4409
oar-miR-323a-5p	circRNA_05403|Chr15:83578895_83584606_-	166	-31.53	166	-31.53	66444	21	697	12
oar-miR-323a-5p	circRNA_05404|Chr15:83579610_83584606_-	166	-31.53	166	-31.53	66445	21	535	12
oar-miR-323a-5p	circRNA_05829|Chr16:78209885_78240981_-	158	-32.47	158	-32.47	66870	21	371	130
oar-miR-1193-5p	circRNA_05378|Chr15:81467312_81475549_+	155	-30.33	155	-30.33	86479	23	3304	150
oar-miR-1193-5p	circRNA_05379|Chr15:81467312_81475567_+	155	-30.33	155	-30.33	86480	23	3322	150
oar-miR-1193-5p	circRNA_06136|Chr17:57278033_57302763_-	158	-33.23	158	-33.23	87237	23	24731	949
oar-miR-1193-5p	circRNA_06463|Chr18:16969524_17029244_-	164	-33.03	164	-33.03	87564	23	58608	48785
oar-miR-1193-3p	circRNA_06424|Chr18:10398866_10409414_+	169	-30.23	169	-30.23	89531	22	10549	5792
oar-miR-654-5p	circRNA_06075|Chr17:40522563_40593513_-	169	-30.44	169	-30.44	113254	24	27870	17489
oar-miR-654-5p	circRNA_06086|Chr17:41351980_41398458_-	174	-30.15	174	-30.15	113265	24	2828	534
oar-miR-654-5p	circRNA_06897|Chr19:1965049_1975287_-	163	-31.27	163	-31.27	114076	24	1176	123
oar-miR-654-5p	circRNA_06898|Chr19:1965049_1990954_-	163	-31.27	163	-31.27	114077	24	1967	914
oar-miR-654-5p	circRNA_06899|Chr19:1971831_1985146_-	163	-31.27	163	-31.27	114078	24	915	552
oar-miR-654-5p	circRNA_06990|Chr19:12493847_12551319_+	175	-34.44	175	-34.44	114169	24	57473	38897
oar-miR-654-5p	circRNA_07060|Chr19:23908605_23959739_+	169	-31.04	169	-31.04	114239	24	51135	36494
oar-miR-3956-3p	circRNA_05158|Chr15:41390471_41448969_+	159	-30.61	159	-30.61	130391	23	57422	27958
oar-miR-3956-3p	circRNA_05232|Chr15:51937087_51983278_+	175	-32.5	175	-32.5	130465	23	45349	23125
oar-miR-3956-3p	circRNA_05246|Chr15:54489009_54523452_+	162	-30.94	162	-30.94	130479	23	32343	9548
oar-miR-3956-3p	circRNA_05373|Chr15:80985414_81018373_+	164	-31.94	164	-31.94	130606	23	32960	9727
oar-miR-3956-3p	circRNA_05374|Chr15:80994795_81018373_+	164	-31.94	164	-31.94	130607	23	23579	346
oar-miR-3956-3p	circRNA_06255|Chr17:70403422_70500974_-	164	-31.29	164	-31.29	131488	23	87767	66452
oar-miR-3956-3p	circRNA_06257|Chr17:70423038_70440606_-	164	-31.29	164	-31.29	131490	23	1092	703
oar-miR-3956-3p	circRNA_06258|Chr17:70424625_70459006_-	164	-31.29	164	-31.29	131491	23	16526	16414
oar-miR-3956-3p	circRNA_06259|Chr17:70424625_70477403_-	164	-31.29	164	-31.29	131492	23	34923	34811
oar-miR-3956-3p	circRNA_06260|Chr17:70424625_70506271_-	164	-31.29	164	-31.29	131493	23	67466	67354
oar-miR-3956-3p	circRNA_07043|Chr19:18124207_18134135_+	165	-30.56	165	-30.56	132276	23	3614	3325
oar-miR-381-5p	circRNA_06577|Chr18:30235608_30280787_-	176	-32.61	176	-32.61	133816	20	4197	909
oar-miR-134-5p	circRNA_05158|Chr15:41390471_41448969_+	158	-32.16	158	-32.16	164493	21	57422	57281
oar-miR-134-5p	circRNA_05159|Chr15:41447593_41448969_+	158	-32.16	158	-32.16	164494	21	300	159
oar-miR-134-5p	circRNA_05160|Chr15:41447593_41459783_+	158	-32.16	158	-32.16	164495	21	582	159
oar-miR-134-5p	circRNA_05161|Chr15:41447593_41473554_+	312	-62.87	158	-32.16	164496	21	14353	159 1576
oar-miR-134-5p	circRNA_05318|Chr15:68946564_68962710_+	178	-34.23	178	-34.23	164653	21	16147	16080
oar-miR-134-5p	circRNA_05319|Chr15:68961612_68962710_+	178	-34.23	178	-34.23	164654	21	1099	1032
oar-miR-134-5p	circRNA_06424|Chr18:10398866_10409414_+	179	-30.56	179	-30.56	165759	21	10549	1362
oar-miR-134-5p	circRNA_06860|Chr18:68362868_68438037_+	169	-32.32	169	-32.32	166195	21	70874	51305
oar-miR-134-5p	circRNA_06861|Chr18:68363843_68438535_+	169	-32.32	169	-32.32	166196	21	71148	51081
oar-miR-134-5p	circRNA_06934|Chr19:6832650_6896712_-	169	-30.34	169	-30.34	166269	21	58128	38913
oar-miR-134-5p	circRNA_06939|Chr19:7291720_7302137_+	175	-30.15	175	-30.15	166274	21	1798	860
oar-miR-134-3p	circRNA_05223|Chr15:48504521_48572986_-	163	-34.08	163	-34.08	166564	23	58543	29367
oar-miR-134-3p	circRNA_05373|Chr15:80985414_81018373_+	177	-37	177	-37	166714	23	32960	9746
oar-miR-134-3p	circRNA_05374|Chr15:80994795_81018373_+	177	-37	177	-37	166715	23	23579	365
oar-miR-134-3p	circRNA_05395|Chr15:82973584_82975080_-	166	-33.4	166	-33.4	166736	23	347	192
oar-miR-134-3p	circRNA_05875|Chr17:5951425_6015987_+	162	-33.35	162	-33.35	167216	23	63921	63533
oar-miR-134-3p	circRNA_05876|Chr17:5974961_6015987_+	162	-33.35	162	-33.35	167217	23	40385	39997
oar-miR-134-3p	circRNA_05877|Chr17:6014732_6015987_+	162	-33.35	162	-33.35	167218	23	614	226
oar-miR-134-3p	circRNA_06027|Chr17:33174730_33192098_-	165	-30.89	165	-30.89	167368	23	1620	32
oar-miR-134-3p	circRNA_06028|Chr17:33191541_33200598_-	165	-30.89	165	-30.89	167369	23	556	354
oar-miR-134-3p	circRNA_06242|Chr17:67205131_67220812_-	152	-31.45	152	-31.45	167583	23	6213	2357
oar-miR-134-3p	circRNA_06327|Chr17:78585663_78632788_-	159	-34.45	159	-34.45	167668	23	37730	504
oar-miR-134-3p	circRNA_06328|Chr17:78586112_78633673_-	159	-34.45	159	-34.45	167669	23	38429	1389
oar-miR-134-3p	circRNA_06329|Chr17:78587071_78634058_-	159	-34.45	159	-34.45	167670	23	38696	1774
oar-miR-134-3p	circRNA_06386|Chr18:6066222_6123113_+	163	-31.02	163	-31.02	167727	23	327	279
oar-miR-134-3p	circRNA_06387|Chr18:6066222_6155334_+	163	-31.02	163	-31.02	167728	23	613	279
oar-miR-134-3p	circRNA_06388|Chr18:6122941_6155334_+	163	-31.02	163	-31.02	167729	23	459	125
oar-miR-134-3p	circRNA_06482|Chr18:19134458_19137162_-	171	-36.48	171	-36.48	167823	23	803	608
oar-miR-134-3p	circRNA_06791|Chr18:64760783_64790745_-	152	-30.71	152	-30.71	168132	23	29963	20292
oar-miR-134-3p	circRNA_06793|Chr18:64763439_64790745_-	152	-30.71	152	-30.71	168134	23	27307	20292
oar-miR-134-3p	circRNA_06794|Chr18:64763439_64790748_-	152	-30.71	152	-30.71	168135	23	27310	20295
oar-miR-134-3p	circRNA_06859|Chr18:68345695_68420880_+	327	-64.83	165	-32.96	168200	23	70923	67287 15421
oar-miR-134-3p	circRNA_06860|Chr18:68362868_68438037_+	327	-64.83	165	-32.96	168201	23	70874	45818 69232
oar-miR-134-3p	circRNA_06861|Chr18:68363843_68438535_+	327	-64.83	165	-32.96	168202	23	71148	45594 69008
oar-miR-134-3p	circRNA_06948|Chr19:8060385_8083885_+	150	-31.39	150	-31.39	168289	23	681	566
oar-miR-485-5p	circRNA_05223|Chr15:48504521_48572986_-	159	-30.07	159	-30.07	172582	23	58543	56466
oar-miR-485-5p	circRNA_05247|Chr15:54562347_54578697_+	164	-34.28	164	-34.28	172606	23	16351	7767
oar-miR-485-5p	circRNA_07112|Chr19:38210044_38217785_+	164	-31.85	164	-31.85	174471	23	7742	7079
oar-miR-154b-5p	circRNA_05271|Chr15:58101825_58129135_+	178	-31.46	178	-31.46	182660	23	27311	22943
oar-miR-154b-5p	circRNA_05272|Chr15:58101825_58129186_+	178	-31.46	178	-31.46	182661	23	27362	22943
oar-miR-154b-5p	circRNA_05273|Chr15:58101825_58163484_+	178	-31.46	178	-31.46	182662	23	50038	22943
oar-miR-154b-5p	circRNA_05274|Chr15:58101825_58163535_+	178	-31.46	178	-31.46	182663	23	50089	22943
oar-miR-154b-5p	circRNA_05275|Chr15:58104882_58133878_+	178	-31.46	178	-31.46	182664	23	24433	19886
oar-miR-154b-5p	circRNA_05276|Chr15:58112838_58140252_+	178	-31.46	178	-31.46	182665	23	17057	11930
oar-miR-154b-5p	circRNA_05277|Chr15:58124008_58140252_+	178	-31.46	178	-31.46	182666	23	5887	760
oar-miR-154b-5p	circRNA_06598|Chr18:35162121_35216488_+	175	-30.54	175	-30.54	183987	23	54368	30276
oar-miR-496-5p	circRNA_05751|Chr16:42072714_42079407_+	164	-30.87	164	-30.87	187152	20	6694	6039
oar-miR-541-3p	circRNA_05373|Chr15:80985414_81018373_+	155	-32.64	155	-32.64	196804	24	32960	27302
oar-miR-541-3p	circRNA_05374|Chr15:80994795_81018373_+	155	-32.64	155	-32.64	196805	24	23579	17921
oar-miR-541-3p	circRNA_05405|Chr15:83759340_83770608_-	181	-38.13	181	-38.13	196836	24	1149	856
oar-miR-541-3p	circRNA_05804|Chr16:68502172_68512045_-	155	-31.08	155	-31.08	197235	24	9874	798
oar-miR-541-3p	circRNA_06255|Chr17:70403422_70500974_-	165	-33.19	165	-33.19	197686	24	87767	79162
oar-miR-541-3p	circRNA_06811|Chr18:66225745_66240168_+	160	-34.5	160	-34.5	198242	24	14424	10357
oar-miR-541-3p	circRNA_06813|Chr18:66305892_66341452_+	150	-32.23	150	-32.23	198244	24	17300	1781
oar-miR-541-3p	circRNA_06814|Chr18:66316865_66341452_+	150	-32.23	150	-32.23	198245	24	24379	8860
oar-miR-541-3p	circRNA_06824|Chr18:66380832_66412818_+	170	-34.9	170	-34.9	198255	24	31987	27019
oar-miR-541-3p	circRNA_06831|Chr18:66403719_66411725_+	170	-34.9	170	-34.9	198262	24	8007	4132
oar-miR-541-3p	circRNA_06832|Chr18:66403719_66412818_+	170	-34.9	170	-34.9	198263	24	9100	4132
oar-miR-541-3p	circRNA_06833|Chr18:66406837_66411725_+	170	-34.9	170	-34.9	198264	24	4889	1014
oar-miR-541-3p	circRNA_06860|Chr18:68362868_68438037_+	150	-34.6	150	-34.6	198291	24	70874	54125
oar-miR-541-3p	circRNA_06861|Chr18:68363843_68438535_+	150	-34.6	150	-34.6	198292	24	71148	53901
oar-miR-541-3p	circRNA_06893|Chr19:809986_857341_-	152	-30.03	152	-30.03	198324	24	29526	9922
oar-miR-541-3p	circRNA_06939|Chr19:7291720_7302137_+	170	-32.14	170	-32.14	198370	24	1798	1024
oar-miR-541-3p	circRNA_06980|Chr19:11536619_11549922_+	165	-33.97	165	-33.97	198411	24	359	228
oar-miR-541-3p	circRNA_06990|Chr19:12493847_12551319_+	318	-68.56	160	-37.37	198421	24	57473	46818 22889
oar-miR-3957-5p	circRNA_05373|Chr15:80985414_81018373_+	166	-32.47	166	-32.47	198810	24	32960	25882
oar-miR-3957-5p	circRNA_05374|Chr15:80994795_81018373_+	166	-32.47	166	-32.47	198811	24	23579	16501
oar-miR-3957-5p	circRNA_05636|Chr16:26440036_26441933_-	155	-32.18	155	-32.18	199073	24	1898	404
oar-miR-3957-5p	circRNA_06444|Chr18:14127773_14210628_-	162	-30.96	162	-30.96	199881	24	41037	39896
oar-miR-3957-5p	circRNA_06853|Chr18:67710037_67717533_+	173	-37.2	173	-37.2	200290	24	1904	1761
oar-miR-3957-5p	circRNA_07087|Chr19:33928145_33930064_+	159	-30.01	159	-30.01	200524	24	932	880
oar-miR-3957-5p	circRNA_07088|Chr19:33929253_33930064_+	159	-30.01	159	-30.01	200525	24	812	760
oar-miR-410-5p	circRNA_06487|Chr18:19439953_19446579_-	172	-37.58	172	-37.58	215972	23	6627	5260
oar-miR-323c	circRNA_05459|Chr16:4424149_4493234_-	174	-32.45	174	-32.45	218956	21	33397	1253
oar-miR-17-5p	circRNA_06653|Chr18:44717775_44766547_-	174	-30.06	174	-30.06	252246	22	2588	754
oar-miR-17-5p	circRNA_06655|Chr18:44723426_44766547_-	174	-30.06	174	-30.06	252248	22	2432	754
oar-miR-17-5p	circRNA_06657|Chr18:44735473_44766547_-	174	-30.06	174	-30.06	252250	22	2308	754
oar-miR-27a	circRNA_06066|Chr17:38851845_38880480_+	182	-31.41	182	-31.41	283755	21	1259	914
oar-miR-362	circRNA_07016|Chr19:15458331_15461624_+	163	-30.89	163	-30.89	298747	24	290	26
oar-miR-362	circRNA_07017|Chr19:15458331_15463370_+	163	-30.89	163	-30.89	298748	24	527	26
oar-miR-431	circRNA_07868|Chr2:76068412_76147221_-	171	-32.3	171	-32.3	705	23	78810	70083
oar-miR-431	circRNA_07869|Chr2:76076166_76147221_-	171	-32.3	171	-32.3	706	23	71056	70083
oar-miR-431	circRNA_08224|Chr2:130214637_130230519_+	180	-32.47	180	-32.47	1061	23	10159	6027
oar-miR-431	circRNA_08235|Chr2:130219638_130220700_+	180	-32.47	180	-32.47	1072	23	99	62
oar-miR-432	circRNA_07952|Chr2:89925531_90024953_-	151	-30.28	151	-30.28	3995	23	57474	21452
oar-miR-432	circRNA_07984|Chr2:91876143_91956018_-	169	-31.06	169	-31.06	4027	23	79876	62699
oar-miR-133	circRNA_08224|Chr2:130214637_130230519_+	164	-30.94	164	-30.94	15488	22	10159	9427
oar-miR-665-5p	circRNA_07327|Chr2:2742399_2746370_-	167	-32.97	167	-32.97	21003	22	471	339
oar-miR-665-5p	circRNA_07396|Chr2:13480265_13532669_+	167	-33.37	167	-33.37	21072	22	27594	23413
oar-miR-665-5p	circRNA_07916|Chr2:82081737_82148621_-	153	-30.07	153	-30.07	21592	22	2321	638
oar-miR-665-5p	circRNA_08115|Chr2:115930115_115938137_-	169	-30.38	169	-30.38	21791	22	5793	529
oar-miR-665-3p	circRNA_08244|Chr2:130223822_130232038_-	170	-30.94	170	-30.94	23523	22	1341	798
oar-miR-665-3p	circRNA_08261|Chr2:130226238_130233916_-	170	-30.94	170	-30.94	23540	22	1269	996
oar-miR-665-3p	circRNA_08262|Chr2:130227265_130228221_-	170	-30.94	170	-30.94	23541	22	162	33
oar-miR-665-3p	circRNA_08263|Chr2:130227265_130232633_-	170	-30.94	170	-30.94	23542	22	981	852
oar-miR-433-5p	circRNA_07275|Chr19:57569495_57626923_-	166	-31.21	166	-31.21	24157	23	57429	3383
oar-miR-370-3p	circRNA_07278|Chr19:57712170_57722215_-	155	-30.53	155	-30.53	28969	24	375	107
oar-miR-370-3p	circRNA_07281|Chr19:57856645_57928037_+	153	-31.83	153	-31.83	28972	24	30674	20358
oar-miR-370-3p	circRNA_07338|Chr2:3106240_3109010_+	152	-30.78	152	-30.78	29029	24	795	461
oar-miR-370-3p	circRNA_07386|Chr2:12355507_12389583_+	170	-31.43	170	-31.43	29077	24	930	445
oar-miR-370-3p	circRNA_07387|Chr2:12355507_12396348_+	170	-31.43	170	-31.43	29078	24	1132	445
oar-miR-370-3p	circRNA_07388|Chr2:12371713_12383884_+	170	-31.43	170	-31.43	29079	24	517	341
oar-miR-370-3p	circRNA_07389|Chr2:12371713_12389583_+	170	-31.43	170	-31.43	29080	24	826	341
oar-miR-370-3p	circRNA_07390|Chr2:12371713_12396348_+	170	-31.43	170	-31.43	29081	24	1028	341
oar-miR-370-3p	circRNA_07818|Chr2:68469982_68502902_-	173	-33.07	173	-33.07	29509	24	32921	15968
oar-miR-370-3p	circRNA_07861|Chr2:75549525_75649312_+	168	-31.6	168	-31.6	29552	24	56808	10895
oar-miR-370-3p	circRNA_07872|Chr2:76144735_76185101_-	150	-30.34	150	-30.34	29563	24	40367	11735
oar-miR-370-3p	circRNA_07924|Chr2:88034143_88133008_-	161	-30.75	161	-30.75	29615	24	3080	408
oar-miR-370-3p	circRNA_07927|Chr2:88059469_88085906_-	160	-32.69	160	-32.69	29618	24	20744	10132
oar-miR-370-3p	circRNA_07928|Chr2:88103756_88133008_-	486	-94.82	164	-33.32	29619	24	20067	12630 408 11443
oar-miR-370-3p	circRNA_07929|Chr2:88122713_88160916_-	161	-30.75	161	-30.75	29620	24	1356	654
oar-miR-370-3p	circRNA_07930|Chr2:88130146_88133008_-	161	-30.75	161	-30.75	29621	24	696	408
oar-miR-370-3p	circRNA_08025|Chr2:94963455_94998921_+	157	-33.9	157	-33.9	29716	24	22258	21504
oar-miR-370-3p	circRNA_08026|Chr2:94963455_95018659_+	157	-33.9	157	-33.9	29717	24	3900	1345
oar-miR-370-3p	circRNA_08027|Chr2:94984438_94998921_+	157	-33.9	157	-33.9	29718	24	1186	432
oar-miR-370-3p	circRNA_08058|Chr2:99769740_99773318_-	162	-35.03	162	-35.03	29749	24	380	343
oar-miR-370-3p	circRNA_08115|Chr2:115930115_115938137_-	160	-32.55	160	-32.55	29806	24	5793	531
oar-miR-370-3p	circRNA_08148|Chr2:123333700_123384129_-	161	-35.45	161	-35.45	29839	24	26641	2438
oar-miR-370-3p	circRNA_08159|Chr2:126834196_126849163_-	155	-31.6	155	-31.6	29850	24	14968	6741
oar-miR-370-3p	circRNA_08224|Chr2:130214637_130230519_+	159	-31.21	159	-31.21	29915	24	10159	10078
oar-miR-370-3p	circRNA_08358|Chr2:141950181_141996594_+	170	-34.34	170	-34.34	30049	24	38253	31247
oar-miR-370-3p	circRNA_08359|Chr2:141950181_141998294_+	170	-34.34	170	-34.34	30050	24	34800	31247
oar-miR-370-3p	circRNA_08360|Chr2:141950181_142012162_+	170	-34.34	170	-34.34	30051	24	47014	31247
oar-miR-370-3p	circRNA_08364|Chr2:141951013_141998294_+	170	-34.34	170	-34.34	30055	24	38605	30415
oar-miR-370-3p	circRNA_08368|Chr2:141952618_141996594_+	170	-34.34	170	-34.34	30059	24	32649	28810
oar-miR-370-3p	circRNA_08369|Chr2:141952618_141998294_+	170	-34.34	170	-34.34	30060	24	34585	28810
oar-miR-370-3p	circRNA_08370|Chr2:141952618_142012162_+	170	-34.34	170	-34.34	30061	24	45903	28810
oar-miR-370-3p	circRNA_08376|Chr2:141953035_141996594_+	170	-34.34	170	-34.34	30067	24	36436	28393
oar-miR-370-3p	circRNA_08377|Chr2:141953035_141998294_+	170	-34.34	170	-34.34	30068	24	34358	28393
oar-miR-370-3p	circRNA_08378|Chr2:141953035_142007929_+	170	-34.34	170	-34.34	30069	24	42573	28393
oar-miR-370-3p	circRNA_08379|Chr2:141953035_142012162_+	170	-34.34	170	-34.34	30070	24	45486	28393
oar-miR-370-3p	circRNA_08380|Chr2:141953035_142051181_+	170	-34.34	170	-34.34	30071	24	83106	28393
oar-miR-370-3p	circRNA_08382|Chr2:141953215_142051181_+	170	-34.34	170	-34.34	30073	24	82926	28213
oar-miR-370-3p	circRNA_08388|Chr2:141955025_141988811_+	170	-34.34	170	-34.34	30079	24	27802	26403
oar-miR-370-3p	circRNA_08390|Chr2:141955025_141992300_+	170	-34.34	170	-34.34	30081	24	31634	26403
oar-miR-370-3p	circRNA_08393|Chr2:141955025_141997265_+	170	-34.34	170	-34.34	30084	24	35452	26403
oar-miR-370-3p	circRNA_08394|Chr2:141955025_141998294_+	170	-34.34	170	-34.34	30085	24	35730	26403
oar-miR-370-3p	circRNA_08395|Chr2:141955025_142007929_+	170	-34.34	170	-34.34	30086	24	33546	26403
oar-miR-370-3p	circRNA_08396|Chr2:141955025_142012162_+	170	-34.34	170	-34.34	30087	24	44028	26403
oar-miR-370-3p	circRNA_08397|Chr2:141955025_142051181_+	170	-34.34	170	-34.34	30088	24	81760	26403
oar-miR-370-3p	circRNA_08401|Chr2:141971939_142045435_+	170	-34.34	170	-34.34	30092	24	67849	9489
oar-miR-370-3p	circRNA_08403|Chr2:141981061_141996594_+	170	-34.34	170	-34.34	30094	24	9547	367
oar-miR-370-3p	circRNA_08406|Chr2:141984608_142056502_+	170	-34.34	170	-34.34	30097	24	61689	56651
oar-miR-370-3p	circRNA_08407|Chr2:141984879_142054975_+	170	-34.34	170	-34.34	30098	24	46351	42840
oar-miR-370-3p	circRNA_08412|Chr2:141987217_142062350_+	170	-34.34	170	-34.34	30103	24	71591	60705
oar-miR-370-3p	circRNA_08416|Chr2:141987590_142085868_+	170	-34.34	170	-34.34	30107	24	87746	63875
oar-miR-370-3p	circRNA_08419|Chr2:141989303_142059150_+	170	-34.34	170	-34.34	30110	24	66420	58734
oar-miR-370-3p	circRNA_08430|Chr2:142051098_142082243_+	170	-34.34	170	-34.34	30121	24	25217	367
oar-miR-370-3p	circRNA_08617|Chr2:163057073_163127021_-	174	-35.55	174	-35.55	30308	24	69949	48683
oar-miR-370-3p	circRNA_08703|Chr2:177523591_177569344_+	163	-32.14	163	-32.14	30394	24	18273	3127
oar-miR-370-3p	circRNA_08705|Chr2:177541079_177569344_+	163	-32.14	163	-32.14	30396	24	18163	3017
oar-miR-323a-5p	circRNA_07440|Chr2:17152158_17155243_-	166	-30.17	166	-30.17	53176	21	3086	1299
oar-miR-323a-5p	circRNA_07599|Chr2:36614018_36699298_-	159	-31.15	159	-31.15	53335	21	50996	24122
oar-miR-323a-5p	circRNA_07600|Chr2:36627442_36699298_-	159	-31.15	159	-31.15	53336	21	50896	24122
oar-miR-1193-5p	circRNA_07867|Chr2:76050569_76069226_-	154	-30.77	154	-30.77	69633	23	18658	15198
oar-miR-1193-5p	circRNA_07984|Chr2:91876143_91956018_-	166	-32.59	166	-32.59	69750	23	79876	21042
oar-miR-1193-5p	circRNA_08118|Chr2:120353349_120384101_+	171	-34.02	171	-34.02	69884	23	15829	1898
oar-miR-1193-5p	circRNA_08627|Chr2:168000681_168011386_-	165	-30.24	165	-30.24	70393	23	10706	6230
oar-miR-495-5p	circRNA_07905|Chr2:80337476_80368965_+	175	-30.61	175	-30.61	76083	23	11831	7449
oar-miR-654-5p	circRNA_07190|Chr19:50171528_50219966_+	182	-31.65	182	-31.65	89795	24	22783	19506
oar-miR-654-5p	circRNA_07224|Chr19:52867959_52873682_+	162	-30.86	162	-30.86	89829	24	2199	981
oar-miR-654-5p	circRNA_07695|Chr2:49822358_49887913_-	157	-32.3	157	-32.3	90300	24	65556	2165
oar-miR-654-5p	circRNA_07696|Chr2:49822358_49902678_-	314	-64.6	157	-32.3	90301	24	80321	2168 16930
oar-miR-654-5p	circRNA_07698|Chr2:49886006_49902678_-	157	-32.3	157	-32.3	90303	24	16673	2168
oar-miR-654-5p	circRNA_07699|Chr2:49886006_49954383_-	157	-32.3	157	-32.3	90304	24	26298	11793
oar-miR-654-5p	circRNA_07701|Chr2:49887677_49901205_-	157	-32.3	157	-32.3	90306	24	13529	695
oar-miR-654-5p	circRNA_07702|Chr2:49887677_49902678_-	157	-32.3	157	-32.3	90307	24	15002	2168
oar-miR-654-5p	circRNA_08083|Chr2:111385501_111389950_+	176	-30.85	176	-30.85	90688	24	2719	1837
oar-miR-654-5p	circRNA_08084|Chr2:111385501_111402710_+	176	-30.85	176	-30.85	90689	24	2847	1837
oar-miR-654-5p	circRNA_08085|Chr2:111387324_111389950_+	176	-30.85	176	-30.85	90690	24	2627	1745
oar-miR-654-5p	circRNA_08617|Chr2:163057073_163127021_-	156	-30.25	156	-30.25	91222	24	69949	22395
oar-miR-654-3p	circRNA_07868|Chr2:76068412_76147221_-	187	-33.34	187	-33.34	92076	24	78810	69535
oar-miR-654-3p	circRNA_07869|Chr2:76076166_76147221_-	187	-33.34	187	-33.34	92077	24	71056	69535
oar-miR-3956-3p	circRNA_07318|Chr2:1900237_1901451_+	168	-31.45	168	-31.45	104350	23	1215	936
oar-miR-3956-3p	circRNA_07952|Chr2:89925531_90024953_-	164	-31.05	164	-31.05	104984	23	57474	1095
oar-miR-3956-3p	circRNA_07954|Chr2:89969763_90024953_-	164	-31.05	164	-31.05	104986	23	2578	1095
oar-miR-3956-3p	circRNA_07955|Chr2:89980992_90024953_-	164	-31.05	164	-31.05	104987	23	2013	1095
oar-miR-3956-3p	circRNA_07956|Chr2:89996780_90024953_-	164	-31.05	164	-31.05	104988	23	1379	1095
oar-miR-3956-3p	circRNA_08162|Chr2:126996447_127069852_-	164	-36.7	164	-36.7	105194	23	49707	39669
oar-miR-3956-3p	circRNA_08751|Chr2:189111170_189122731_-	170	-36.57	170	-36.57	105783	23	11562	3146
oar-miR-3956-3p	circRNA_08753|Chr2:189122682_189164706_-	174	-32.69	174	-32.69	105785	23	42025	3043
oar-miR-134-3p	circRNA_07169|Chr19:46662273_46712861_+	163	-34.83	163	-34.83	133055	23	50589	4204
oar-miR-134-3p	circRNA_07224|Chr19:52867959_52873682_+	168	-31.5	168	-31.5	133110	23	2199	478
oar-miR-134-3p	circRNA_08148|Chr2:123333700_123384129_-	166	-32.44	166	-32.44	134034	23	26641	9269
oar-miR-134-3p	circRNA_08658|Chr2:169650930_169675249_+	162	-31.12	162	-31.12	134544	23	15951	7624
oar-miR-134-3p	circRNA_08752|Chr2:189122682_189147228_-	161	-30.14	161	-30.14	134638	23	24547	13478
oar-miR-134-3p	circRNA_08753|Chr2:189122682_189164706_-	161	-30.14	161	-30.14	134639	23	42025	30956
oar-miR-485-5p	circRNA_07232|Chr19:53650460_53651522_+	169	-32.18	169	-32.18	137927	23	207	146
oar-miR-485-5p	circRNA_08495|Chr2:148320437_148348844_-	164	-30.39	164	-30.39	139190	23	28408	1225
oar-miR-541-5p	circRNA_07928|Chr2:88103756_88133008_-	193	-35.44	193	-35.44	156256	25	20067	8016
oar-miR-541-3p	circRNA_07169|Chr19:46662273_46712861_+	175	-30.2	175	-30.2	157100	24	50589	35655
oar-miR-541-3p	circRNA_07289|Chr19:58614521_58697058_-	161	-30.63	161	-30.63	157220	24	1280	114
oar-miR-541-3p	circRNA_07291|Chr19:58625903_58642291_-	161	-30.63	161	-30.63	157222	24	737	22
oar-miR-541-3p	circRNA_07292|Chr19:58625903_58697058_-	161	-30.63	161	-30.63	157223	24	829	114
oar-miR-541-3p	circRNA_07500|Chr2:30277285_30284223_+	161	-32.64	161	-32.64	157431	24	666	344
oar-miR-541-3p	circRNA_08188|Chr2:127901492_127979949_+	152	-30.08	152	-30.08	158119	24	51050	49
oar-miR-541-3p	circRNA_08752|Chr2:189122682_189147228_-	176	-32.63	176	-32.63	158683	24	24547	11094
oar-miR-541-3p	circRNA_08753|Chr2:189122682_189164706_-	176	-32.63	176	-32.63	158684	24	42025	28572
oar-miR-3957-5p	circRNA_07777|Chr2:60676159_60680675_-	162	-32.5	162	-32.5	159311	24	731	194
oar-miR-3957-5p	circRNA_07778|Chr2:60678882_60680675_-	162	-32.5	162	-32.5	159312	24	327	194
oar-miR-3957-5p	circRNA_07959|Chr2:90032167_90075750_-	155	-32.5	155	-32.5	159493	24	1532	257
oar-miR-3957-5p	circRNA_08745|Chr2:188809996_188839945_-	172	-33.42	172	-33.42	160279	24	489	120
oar-miR-3957-5p	circRNA_08746|Chr2:188828469_188839945_-	172	-33.42	172	-33.42	160280	24	297	120
oar-miR-152	circRNA_08495|Chr2:148320437_148348844_-	165	-30.29	165	-30.29	198501	21	28408	481
oar-miR-362	circRNA_07289|Chr19:58614521_58697058_-	174	-31.86	174	-31.86	237370	24	1280	1111
oar-miR-431	circRNA_09383|Chr20:26028348_26060384_-	173	-31.41	173	-31.41	617	23	21455	14115
oar-miR-431	circRNA_09459|Chr20:39055196_39108773_-	166	-33.6	166	-33.6	693	23	53578	52563
oar-miR-432	circRNA_08800|Chr2:200099827_200124719_-	170	-30.39	170	-30.39	4076	23	1078	1054
oar-miR-432	circRNA_09384|Chr20:26660194_26719125_-	151	-30.34	151	-30.34	4660	23	46857	13862
oar-miR-432	circRNA_09385|Chr20:26685222_26719125_-	151	-30.34	151	-30.34	4661	23	25333	13862
oar-miR-432	circRNA_09397|Chr20:27968408_28014221_+	161	-30.61	161	-30.61	4673	23	31465	23604
oar-miR-432	circRNA_09398|Chr20:27969166_28023567_+	161	-30.61	161	-30.61	4674	23	40529	23322
oar-miR-432	circRNA_10540|Chr23:43063337_43102237_-	175	-31.88	175	-31.88	5816	23	38901	23061
oar-miR-432	circRNA_10600|Chr23:47895107_47973282_-	156	-33.68	156	-33.68	5876	23	78176	35696
oar-miR-432	circRNA_10703|Chr23:62147994_62226678_+	152	-30.19	152	-30.19	5979	23	43164	34140
oar-miR-125b	circRNA_10785|Chr24:2345497_2371451_+	161	-30.24	161	-30.24	18187	21	18140	13266
oar-miR-133	circRNA_08790|Chr2:198661410_198679416_+	170	-30.99	170	-30.99	18213	22	1038	18
oar-miR-133	circRNA_08878|Chr2:217758199_217777773_-	171	-33.07	171	-33.07	18301	22	1665	834
oar-miR-133	circRNA_08879|Chr2:217758199_217788364_-	171	-33.07	171	-33.07	18302	22	1860	1029
oar-miR-133	circRNA_09405|Chr20:28946640_28973274_-	167	-30.32	167	-30.32	18828	22	22606	18554
oar-miR-133	circRNA_10247|Chr22:45296980_45327377_+	169	-30.79	169	-30.79	19670	22	14115	5822
oar-miR-133	circRNA_10567|Chr23:45697895_45705011_+	162	-30.73	162	-30.73	19990	22	7117	6525
oar-miR-133	circRNA_10786|Chr24:2408403_2431381_+	184	-33.59	184	-33.59	20209	22	22979	20523
oar-miR-133	circRNA_10787|Chr24:2421178_2492147_+	184	-33.59	184	-33.59	20210	22	70851	7748
oar-miR-493-3p	circRNA_09089|Chr2:249700148_249705399_+	158	-30.77	158	-30.77	24575	22	4644	757
oar-miR-493-3p	circRNA_09090|Chr2:249701180_249706463_+	158	-30.77	158	-30.77	24576	22	4293	333
oar-miR-493-3p	circRNA_09526|Chr20:47819267_47829450_-	175	-35.16	175	-35.16	25012	22	6225	1668
oar-miR-493-3p	circRNA_09573|Chr20:55568735_55636108_+	332	-60.62	166	-30.31	25059	22	46784	4683 29635
oar-miR-493-3p	circRNA_09574|Chr20:55568735_55637547_+	166	-30.31	166	-30.31	25060	22	43233	25273
oar-miR-493-3p	circRNA_09576|Chr20:55575826_55628135_+	332	-60.62	166	-30.31	25062	22	38684	4556 29508
oar-miR-665-5p	circRNA_09133|Chr2:254519210_254531205_-	170	-37.22	170	-37.22	26640	22	11996	7752
oar-miR-665-5p	circRNA_09407|Chr20:29125523_29145279_+	334	-65.58	170	-33.65	26914	22	4629	3626 2711
oar-miR-665-5p	circRNA_09410|Chr20:29138148_29141010_+	170	-31.93	170	-31.93	26917	22	978	629
oar-miR-665-5p	circRNA_09411|Chr20:29166737_29205033_-	330	-67.41	167	-36.18	26918	22	33590	201 1370
oar-miR-665-5p	circRNA_09412|Chr20:29167520_29205857_-	330	-67.41	167	-36.18	26919	22	36301	1025 2194
oar-miR-665-5p	circRNA_09413|Chr20:29173171_29211559_-	330	-67.41	167	-36.18	26920	22	36717	5055 6224
oar-miR-665-5p	circRNA_09415|Chr20:29173728_29212057_-	330	-67.41	167	-36.18	26922	22	34964	3859 5028
oar-miR-665-5p	circRNA_09466|Chr20:39350832_39394362_-	167	-31.33	167	-31.33	26973	22	43531	11503
oar-miR-665-5p	circRNA_09521|Chr20:46454356_46471704_-	159	-31.34	159	-31.34	27028	22	1042	590
oar-miR-665-5p	circRNA_09522|Chr20:46463629_46471704_-	159	-31.34	159	-31.34	27029	22	892	590
oar-miR-665-5p	circRNA_09523|Chr20:46464256_46471704_-	159	-31.34	159	-31.34	27030	22	776	590
oar-miR-665-5p	circRNA_09561|Chr20:54208657_54235086_+	158	-32.71	158	-32.71	27068	22	19173	2307
oar-miR-665-5p	circRNA_09562|Chr20:54214176_54240738_+	158	-32.71	158	-32.71	27069	22	23893	1375
oar-miR-665-5p	circRNA_09563|Chr20:54244555_54266413_+	331	-64.53	173	-32.71	27070	22	13100	9892 1426
oar-miR-665-5p	circRNA_10344|Chr23:2635412_2642107_-	162	-30.55	162	-30.55	27851	22	1054	900
oar-miR-665-5p	circRNA_10345|Chr23:2635412_2648094_-	162	-30.55	162	-30.55	27852	22	1362	1208
oar-miR-665-5p	circRNA_10785|Chr24:2345497_2371451_+	160	-31.96	160	-31.96	28292	22	18140	17914
oar-miR-665-5p	circRNA_10786|Chr24:2408403_2431381_+	639	-127.35	166	-34.17	28293	22	22979	6468 6680 10455 22298
oar-miR-665-5p	circRNA_10787|Chr24:2421178_2492147_+	310	-63.68	155	-32.77	28294	22	70851	9523 70093
oar-miR-665-3p	circRNA_09171|Chr2:259438782_259440006_-	159	-30.04	159	-30.04	28699	22	366	327
oar-miR-665-3p	circRNA_09469|Chr20:39572611_39612230_-	159	-30.22	159	-30.22	28997	22	39620	37287
oar-miR-370-5p	circRNA_09404|Chr20:28946059_28971740_-	169	-31.66	169	-31.66	34995	22	18095	17768
oar-miR-370-5p	circRNA_09405|Chr20:28946640_28973274_-	169	-31.66	169	-31.66	34996	22	22606	22368
oar-miR-370-3p	circRNA_09133|Chr2:254519210_254531205_-	160	-31.14	160	-31.14	36745	24	11996	7939
oar-miR-370-3p	circRNA_09140|Chr2:255877094_255912436_-	158	-31.26	158	-31.26	36752	24	16888	36
oar-miR-370-3p	circRNA_09206|Chr2:262228615_262256315_+	156	-32.94	156	-32.94	36818	24	24644	12007
oar-miR-370-3p	circRNA_09211|Chr2:262779995_262799328_+	152	-31.87	152	-31.87	36823	24	19334	2592
oar-miR-370-3p	circRNA_09217|Chr2:263001480_263014668_+	303	-63.83	153	-33.04	36829	24	8725	7923 8653
oar-miR-370-3p	circRNA_09223|Chr20:3610993_3694503_-	162	-31.89	162	-31.89	36835	24	83511	12114
oar-miR-370-3p	circRNA_09225|Chr20:3670690_3694503_-	162	-31.89	162	-31.89	36837	24	23814	12114
oar-miR-370-3p	circRNA_09296|Chr20:10508993_10550374_+	171	-34.16	171	-34.16	36908	24	29832	28980
oar-miR-370-3p	circRNA_09345|Chr20:18219208_18224413_+	168	-31.48	168	-31.48	36957	24	1844	1493
oar-miR-370-3p	circRNA_09349|Chr20:18535199_18542931_-	158	-31.24	158	-31.24	36961	24	7733	41
oar-miR-370-3p	circRNA_09350|Chr20:18633343_18654559_-	170	-34.66	170	-34.66	36962	24	11133	842
oar-miR-370-3p	circRNA_09351|Chr20:18638331_18654559_-	170	-34.66	170	-34.66	36963	24	6145	842
oar-miR-370-3p	circRNA_09374|Chr20:23750853_23784011_-	161	-32.14	161	-32.14	36986	24	2307	1999
oar-miR-370-3p	circRNA_09375|Chr20:23756524_23784011_-	161	-32.14	161	-32.14	36987	24	2164	1999
oar-miR-370-3p	circRNA_09384|Chr20:26660194_26719125_-	180	-35.54	180	-35.54	36996	24	46857	37552
oar-miR-370-3p	circRNA_09404|Chr20:28946059_28971740_-	171	-33.53	171	-33.53	37016	24	18095	13201
oar-miR-370-3p	circRNA_09405|Chr20:28946640_28973274_-	171	-33.53	171	-33.53	37017	24	22606	10706
oar-miR-370-3p	circRNA_09411|Chr20:29166737_29205033_-	156	-31.05	156	-31.05	37023	24	33590	11925
oar-miR-370-3p	circRNA_09412|Chr20:29167520_29205857_-	156	-31.05	156	-31.05	37024	24	36301	12749
oar-miR-370-3p	circRNA_09413|Chr20:29173171_29211559_-	156	-31.05	156	-31.05	37025	24	36717	16779
oar-miR-370-3p	circRNA_09414|Chr20:29173447_29211794_-	156	-31.05	156	-31.05	37026	24	30081	10419
oar-miR-370-3p	circRNA_09415|Chr20:29173728_29212057_-	156	-31.05	156	-31.05	37027	24	34964	15583
oar-miR-370-3p	circRNA_09418|Chr20:29839876_29868719_-	152	-32.5	152	-32.5	37030	24	26885	17400
oar-miR-370-3p	circRNA_09427|Chr20:30480927_30573486_+	160	-30.85	160	-30.85	37039	24	91716	47735
oar-miR-370-3p	circRNA_09428|Chr20:30481319_30574661_+	160	-30.85	160	-30.85	37040	24	92615	47459
oar-miR-370-3p	circRNA_09429|Chr20:30482233_30575532_+	160	-30.85	160	-30.85	37041	24	91211	47273
oar-miR-370-3p	circRNA_09442|Chr20:34889858_34927363_-	164	-35.73	164	-35.73	37054	24	1110	384
oar-miR-370-3p	circRNA_09443|Chr20:34904935_34927363_-	164	-35.73	164	-35.73	37055	24	564	384
oar-miR-370-3p	circRNA_09459|Chr20:39055196_39108773_-	177	-36.87	177	-36.87	37071	24	53578	33565
oar-miR-370-3p	circRNA_09573|Chr20:55568735_55636108_+	479	-95.55	160	-34.49	37185	24	46784	1640 26585 14146
oar-miR-370-3p	circRNA_09574|Chr20:55568735_55637547_+	319	-65.02	160	-34.49	37186	24	43233	22230 34736
oar-miR-370-3p	circRNA_09576|Chr20:55575826_55628135_+	479	-95.55	160	-34.49	37188	24	38684	1513 26458 14019
oar-miR-370-3p	circRNA_09652|Chr21:10519404_10546440_+	177	-33.55	177	-33.55	37264	24	1024	945
oar-miR-370-3p	circRNA_09653|Chr21:10519404_10548954_+	177	-33.55	177	-33.55	37265	24	1128	945
oar-miR-370-3p	circRNA_09654|Chr21:10519404_10562091_+	177	-33.55	177	-33.55	37266	24	1730	945
oar-miR-370-3p	circRNA_09655|Chr21:10519404_10568302_+	177	-33.55	177	-33.55	37267	24	30342	26958
oar-miR-370-3p	circRNA_09659|Chr21:10526466_10548954_+	177	-33.55	177	-33.55	37271	24	909	726
oar-miR-370-3p	circRNA_09660|Chr21:10526466_10562091_+	177	-33.55	177	-33.55	37272	24	1511	726
oar-miR-370-3p	circRNA_09661|Chr21:10533032_10562091_+	177	-33.55	177	-33.55	37273	24	1408	623
oar-miR-370-3p	circRNA_09662|Chr21:10533032_10568302_+	177	-33.55	177	-33.55	37274	24	1597	623
oar-miR-370-3p	circRNA_09663|Chr21:10544085_10546440_+	177	-33.55	177	-33.55	37275	24	347	268
oar-miR-370-3p	circRNA_09664|Chr21:10544085_10562091_+	177	-33.55	177	-33.55	37276	24	1053	268
oar-miR-370-3p	circRNA_09665|Chr21:10544085_10568302_+	177	-33.55	177	-33.55	37277	24	1242	268
oar-miR-370-3p	circRNA_09748|Chr21:29865229_29866820_+	168	-30.76	168	-30.76	37360	24	348	64
oar-miR-370-3p	circRNA_09825|Chr21:44039772_44044771_+	165	-33.02	165	-33.02	37437	24	4760	1415
oar-miR-370-3p	circRNA_09852|Chr21:46070457_46073622_+	164	-31.71	164	-31.71	37464	24	730	640
oar-miR-370-3p	circRNA_09853|Chr21:46070457_46075233_+	164	-31.71	164	-31.71	37465	24	876	640
oar-miR-370-3p	circRNA_09894|Chr21:49274895_49301435_+	154	-32.66	154	-32.66	37506	24	2423	1539
oar-miR-370-3p	circRNA_09898|Chr21:50390767_50426672_+	157	-32.86	157	-32.86	37510	24	16913	6432
oar-miR-370-3p	circRNA_09913|Chr22:8711190_8743905_-	177	-42.92	177	-42.92	37525	24	32716	17464
oar-miR-370-3p	circRNA_09914|Chr22:8717438_8743905_-	177	-42.92	177	-42.92	37526	24	26468	17464
oar-miR-370-3p	circRNA_10136|Chr22:37653492_37679873_-	156	-35.42	156	-35.42	37748	24	26382	25263
oar-miR-370-3p	circRNA_10348|Chr23:2845353_2847253_+	152	-30.94	152	-30.94	37960	24	1901	658
oar-miR-370-3p	circRNA_10349|Chr23:2845353_2885871_+	480	-97.91	168	-33.57	37961	24	3436	2114 2911 658
oar-miR-370-3p	circRNA_10379|Chr23:24614409_24623135_-	152	-30.13	152	-30.13	37991	24	8727	3350
oar-miR-370-3p	circRNA_10505|Chr23:39535756_39568135_-	173	-31.69	173	-31.69	38117	24	943	513
oar-miR-370-3p	circRNA_10507|Chr23:39545212_39557869_-	173	-31.69	173	-31.69	38119	24	535	405
oar-miR-370-3p	circRNA_10540|Chr23:43063337_43102237_-	333	-66.62	167	-34.11	38152	24	38901	26120 32663
oar-miR-370-3p	circRNA_10545|Chr23:44135563_44149078_-	162	-31.16	162	-31.16	38157	24	9916	3320
oar-miR-370-3p	circRNA_10546|Chr23:44139361_44149078_-	162	-31.16	162	-31.16	38158	24	9718	3320
oar-miR-370-3p	circRNA_10564|Chr23:45209505_45215909_-	178	-34.93	178	-34.93	38176	24	902	347
oar-miR-370-3p	circRNA_10596|Chr23:47426156_47438258_-	158	-33.59	158	-33.59	38208	24	1166	928
oar-miR-370-3p	circRNA_10600|Chr23:47895107_47973282_-	501	-96.9	173	-35.04	38212	24	78176	65447 35052 31190
oar-miR-370-3p	circRNA_10616|Chr23:49707396_49708040_+	156	-30.42	156	-30.42	38228	24	645	292
oar-miR-370-3p	circRNA_10618|Chr23:50089069_50092149_+	157	-31.2	157	-31.2	38230	24	3081	512
oar-miR-370-3p	circRNA_10619|Chr23:50089069_50095725_+	157	-31.2	157	-31.2	38231	24	6657	512
oar-miR-370-3p	circRNA_10620|Chr23:51051041_51133994_-	162	-30.05	162	-30.05	38232	24	4453	732
oar-miR-370-3p	circRNA_10623|Chr23:51096768_51133994_-	162	-30.05	162	-30.05	38235	24	2256	732
oar-miR-370-3p	circRNA_10643|Chr23:53760781_53764219_-	167	-30.84	167	-30.84	38255	24	3439	1737
oar-miR-370-3p	circRNA_10651|Chr23:55000833_55020639_-	162	-30.74	162	-30.74	38263	24	710	557
oar-miR-370-3p	circRNA_10722|Chr23:64057421_64059783_+	316	-63.96	163	-32.66	38334	24	2363	507 2320
oar-miR-370-3p	circRNA_10723|Chr23:64057421_64085260_+	316	-63.96	163	-32.66	38335	24	3167	507 2320
oar-miR-370-3p	circRNA_10786|Chr24:2408403_2431381_+	487	-93.08	166	-31.32	38398	24	22979	2752 14900 22913
oar-miR-370-3p	circRNA_10787|Chr24:2421178_2492147_+	478	-92.14	166	-31.32	38399	24	70851	2125 12189 10138
oar-miR-1197-5p	circRNA_09427|Chr20:30480927_30573486_+	187	-33.7	187	-33.7	63312	22	91716	65066
oar-miR-1197-5p	circRNA_09428|Chr20:30481319_30574661_+	187	-33.7	187	-33.7	63313	22	92615	64790
oar-miR-1197-5p	circRNA_09429|Chr20:30482233_30575532_+	187	-33.7	187	-33.7	63314	22	91211	64604
oar-miR-1197-5p	circRNA_10600|Chr23:47895107_47973282_-	168	-30.06	168	-30.06	64485	22	78176	71772
oar-miR-1197-5p	circRNA_10787|Chr24:2421178_2492147_+	170	-30.24	170	-30.24	64672	22	70851	42314
oar-miR-323a-5p	circRNA_09557|Chr20:54055041_54073558_-	153	-30.73	153	-30.73	67484	21	2959	2114
oar-miR-323a-5p	circRNA_10281|Chr22:49815496_49862893_+	161	-30.18	161	-30.18	68208	21	1866	1623
oar-miR-323a-5p	circRNA_10282|Chr22:49815496_49881481_+	161	-30.18	161	-30.18	68209	21	2290	1623
oar-miR-323a-5p	circRNA_10283|Chr22:49815496_49889862_+	161	-30.18	161	-30.18	68210	21	35130	34354
oar-miR-323a-5p	circRNA_10285|Chr22:49845702_49881481_+	161	-30.18	161	-30.18	68212	21	1215	548
oar-miR-323a-5p	circRNA_10286|Chr22:49849382_49862893_+	161	-30.18	161	-30.18	68213	21	711	468
oar-miR-323a-5p	circRNA_10287|Chr22:49849382_49881481_+	161	-30.18	161	-30.18	68214	21	1135	468
oar-miR-323a-5p	circRNA_10288|Chr22:49849382_49889862_+	161	-30.18	161	-30.18	68215	21	1244	468
oar-miR-323a-5p	circRNA_10289|Chr22:49849382_49943074_+	161	-30.18	161	-30.18	68216	21	1422	468
oar-miR-323a-5p	circRNA_10290|Chr22:49861462_49881481_+	161	-30.18	161	-30.18	68217	21	712	45
oar-miR-323a-5p	circRNA_10291|Chr22:49861462_49889862_+	161	-30.18	161	-30.18	68218	21	821	45
oar-miR-323a-5p	circRNA_10703|Chr23:62147994_62226678_+	177	-36.71	177	-36.71	68630	21	43164	26268
oar-miR-323a-5p	circRNA_10787|Chr24:2421178_2492147_+	165	-30.62	165	-30.62	68714	21	70851	15291
oar-miR-1193-5p	circRNA_09050|Chr2:247435409_247436686_-	167	-30.07	167	-30.07	87187	23	279	122
oar-miR-1193-5p	circRNA_09051|Chr2:247435409_247477342_-	167	-30.07	167	-30.07	87188	23	26299	25143
oar-miR-1193-5p	circRNA_09256|Chr20:5220229_5302054_+	160	-30.61	160	-30.61	87393	23	73590	956
oar-miR-1193-5p	circRNA_09388|Chr20:27180228_27233290_+	158	-33.23	158	-33.23	87525	23	46975	43733
oar-miR-1193-5p	circRNA_09399|Chr20:28228006_28287716_+	154	-31.15	154	-31.15	87536	23	55235	52355
oar-miR-1193-5p	circRNA_09400|Chr20:28228006_28297692_+	154	-31.15	154	-31.15	87537	23	65211	52355
oar-miR-1193-5p	circRNA_10102|Chr22:30671041_30691380_-	163	-33.03	163	-33.03	88239	23	20340	6753
oar-miR-1193-3p	circRNA_10143|Chr22:38468137_38481992_+	179	-32.3	179	-32.3	90301	22	968	639
oar-miR-1193-3p	circRNA_10144|Chr22:38481326_38481992_+	179	-32.3	179	-32.3	90302	22	491	162
oar-miR-1193-3p	circRNA_10145|Chr22:38481326_38483926_+	179	-32.3	179	-32.3	90303	22	683	162
oar-miR-1193-3p	circRNA_10787|Chr24:2421178_2492147_+	164	-31.49	164	-31.49	90945	22	70851	62405
oar-miR-654-5p	circRNA_09089|Chr2:249700148_249705399_+	169	-30.44	169	-30.44	113499	24	4644	915
oar-miR-654-5p	circRNA_09090|Chr2:249701180_249706463_+	169	-30.44	169	-30.44	113500	24	4293	491
oar-miR-654-5p	circRNA_09256|Chr20:5220229_5302054_+	168	-30.09	168	-30.09	113666	24	73590	61900
oar-miR-654-5p	circRNA_09411|Chr20:29166737_29205033_-	164	-32.6	164	-32.6	113821	24	33590	14576
oar-miR-654-5p	circRNA_09412|Chr20:29167520_29205857_-	164	-32.6	164	-32.6	113822	24	36301	15400
oar-miR-654-5p	circRNA_09413|Chr20:29173171_29211559_-	164	-32.6	164	-32.6	113823	24	36717	19430
oar-miR-654-5p	circRNA_09414|Chr20:29173447_29211794_-	164	-32.6	164	-32.6	113824	24	30081	13070
oar-miR-654-5p	circRNA_09415|Chr20:29173728_29212057_-	164	-32.6	164	-32.6	113825	24	34964	18234
oar-miR-654-5p	circRNA_09423|Chr20:30278774_30287121_+	171	-32.55	171	-32.55	113833	24	1477	1126
oar-miR-654-5p	circRNA_09424|Chr20:30286599_30287121_+	171	-32.55	171	-32.55	113834	24	523	172
oar-miR-3956-5p	circRNA_09411|Chr20:29166737_29205033_-	156	-30.1	156	-30.1	129989	23	33590	27010
oar-miR-3956-5p	circRNA_09412|Chr20:29167520_29205857_-	156	-30.1	156	-30.1	129990	23	36301	27834
oar-miR-3956-5p	circRNA_09413|Chr20:29173171_29211559_-	156	-30.1	156	-30.1	129991	23	36717	31864
oar-miR-3956-5p	circRNA_09414|Chr20:29173447_29211794_-	156	-30.1	156	-30.1	129992	23	30081	25504
oar-miR-3956-5p	circRNA_09415|Chr20:29173728_29212057_-	156	-30.1	156	-30.1	129993	23	34964	30668
oar-miR-3956-3p	circRNA_09223|Chr20:3610993_3694503_-	180	-37.76	180	-37.76	131822	23	83511	68717
oar-miR-3956-3p	circRNA_09411|Chr20:29166737_29205033_-	351	-69.18	176	-35.23	132010	23	33590	4217 9959
oar-miR-3956-3p	circRNA_09412|Chr20:29167520_29205857_-	351	-69.18	176	-35.23	132011	23	36301	5041 10783
oar-miR-3956-3p	circRNA_09413|Chr20:29173171_29211559_-	351	-69.18	176	-35.23	132012	23	36717	9071 14813
oar-miR-3956-3p	circRNA_09414|Chr20:29173447_29211794_-	175	-33.95	175	-33.95	132013	23	30081	8453
oar-miR-3956-3p	circRNA_09415|Chr20:29173728_29212057_-	351	-69.18	176	-35.23	132014	23	34964	7875 13617
oar-miR-3956-3p	circRNA_09425|Chr20:30429775_30478965_+	167	-30.61	167	-30.61	132024	23	47426	25448
oar-miR-3956-3p	circRNA_09426|Chr20:30430240_30479551_+	167	-30.61	167	-30.61	132025	23	47742	25178
oar-miR-3956-3p	circRNA_09569|Chr20:55078051_55080005_-	175	-36.38	175	-36.38	132168	23	1955	1027
oar-miR-3956-3p	circRNA_10135|Chr22:37493866_37506101_+	163	-31.14	163	-31.14	132734	23	708	681
oar-miR-3956-3p	circRNA_10785|Chr24:2345497_2371451_+	335	-64.58	168	-32.71	133384	23	18140	15876 15923
oar-miR-3956-3p	circRNA_10787|Chr24:2421178_2492147_+	335	-64.58	168	-32.71	133386	23	70851	11995 12042
oar-miR-381-5p	circRNA_09404|Chr20:28946059_28971740_-	165	-30.42	165	-30.42	134024	20	18095	17407
oar-miR-381-5p	circRNA_09405|Chr20:28946640_28973274_-	165	-30.42	165	-30.42	134025	20	22606	18085
oar-miR-134-5p	circRNA_09427|Chr20:30480927_30573486_+	498	-91.08	166	-30.36	166383	21	91716	34496 56735 84610
oar-miR-134-5p	circRNA_09428|Chr20:30481319_30574661_+	498	-91.08	166	-30.36	166384	21	92615	34220 56459 84334
oar-miR-134-5p	circRNA_09429|Chr20:30482233_30575532_+	498	-91.08	166	-30.36	166385	21	91211	34034 56273 84148
oar-miR-134-5p	circRNA_09430|Chr20:30624788_30663753_-	166	-30.36	166	-30.36	166386	21	38452	31770
oar-miR-134-5p	circRNA_09431|Chr20:30624788_30664145_-	166	-30.36	166	-30.36	166387	21	38685	31489
oar-miR-134-5p	circRNA_09432|Chr20:30625264_30665305_-	166	-30.36	166	-30.36	166388	21	38485	31765
oar-miR-134-3p	circRNA_09051|Chr2:247435409_247477342_-	155	-35.15	155	-35.15	168028	23	26299	6988
oar-miR-134-3p	circRNA_09052|Chr2:247440972_247454762_-	155	-35.15	155	-35.15	168029	23	949	43
oar-miR-134-3p	circRNA_09211|Chr2:262779995_262799328_+	169	-31.23	169	-31.23	168188	23	19334	10168
oar-miR-134-3p	circRNA_09249|Chr20:4861543_4865994_+	161	-32.4	161	-32.4	168226	23	500	158
oar-miR-134-3p	circRNA_09407|Chr20:29125523_29145279_+	164	-32.55	164	-32.55	168384	23	4629	1013
oar-miR-134-3p	circRNA_09475|Chr20:40697172_40717049_-	168	-33.24	168	-33.24	168452	23	12239	11345
oar-miR-134-3p	circRNA_09479|Chr20:42728537_42753145_-	172	-36.15	172	-36.15	168456	23	1666	1299
oar-miR-134-3p	circRNA_10231|Chr22:45035962_45135852_-	162	-31.22	162	-31.22	169208	23	26514	12661
oar-miR-134-3p	circRNA_10263|Chr22:47872291_47893499_+	164	-31.46	164	-31.46	169240	23	21209	17295
oar-miR-134-3p	circRNA_10379|Chr23:24614409_24623135_-	172	-30.1	172	-30.1	169356	23	8727	2431
oar-miR-134-3p	circRNA_10732|Chr23:64925858_64987050_+	169	-30.13	169	-30.13	169709	23	61193	34856
oar-miR-134-3p	circRNA_10736|Chr23:66698747_66714549_-	168	-30.58	168	-30.58	169713	23	988	422
oar-miR-134-3p	circRNA_10737|Chr23:66702113_66714549_-	168	-30.58	168	-30.58	169714	23	830	422
oar-miR-134-3p	circRNA_10786|Chr24:2408403_2431381_+	165	-31.23	165	-31.23	169763	23	22979	17209
oar-miR-134-3p	circRNA_10787|Chr24:2421178_2492147_+	503	-94.46	169	-31.95	169764	23	70851	53637 66914 4434
oar-miR-485-5p	circRNA_09330|Chr20:15487633_15488309_+	165	-32.06	165	-32.06	174370	23	277	113
oar-miR-485-5p	circRNA_10757|Chr23:67835277_67872740_-	163	-32.42	163	-32.42	175797	23	28858	15288
oar-miR-154b-5p	circRNA_09427|Chr20:30480927_30573486_+	168	-30.94	168	-30.94	184572	23	91716	57986
oar-miR-154b-5p	circRNA_09428|Chr20:30481319_30574661_+	168	-30.94	168	-30.94	184573	23	92615	57710
oar-miR-154b-5p	circRNA_09429|Chr20:30482233_30575532_+	168	-30.94	168	-30.94	184574	23	91211	57524
oar-miR-541-3p	circRNA_08826|Chr2:212728426_212736577_+	164	-30.33	164	-30.33	198118	24	8152	5789
oar-miR-541-3p	circRNA_08827|Chr2:212728426_212772692_+	164	-30.33	164	-30.33	198119	24	8967	5789
oar-miR-541-3p	circRNA_08985|Chr2:233543605_233550538_+	178	-32.86	178	-32.86	198277	24	6934	2662
oar-miR-541-3p	circRNA_08986|Chr2:233543605_233571687_+	178	-32.86	178	-32.86	198278	24	28083	2662
oar-miR-541-3p	circRNA_08987|Chr2:233543605_233577373_+	178	-32.86	178	-32.86	198279	24	33769	2662
oar-miR-541-3p	circRNA_09211|Chr2:262779995_262799328_+	169	-39.16	169	-39.16	198503	24	19334	14718
oar-miR-541-3p	circRNA_09223|Chr20:3610993_3694503_-	315	-62.65	158	-31.35	198515	24	83511	32278 26612
oar-miR-541-3p	circRNA_09383|Chr20:26028348_26060384_-	162	-30.12	162	-30.12	198675	24	21455	21163
oar-miR-541-3p	circRNA_09411|Chr20:29166737_29205033_-	165	-32.47	165	-32.47	198703	24	33590	25828
oar-miR-541-3p	circRNA_09412|Chr20:29167520_29205857_-	165	-32.47	165	-32.47	198704	24	36301	26652
oar-miR-541-3p	circRNA_09413|Chr20:29173171_29211559_-	326	-69.59	165	-37.12	198705	24	36717	30682 35851
oar-miR-541-3p	circRNA_09414|Chr20:29173447_29211794_-	326	-69.59	165	-37.12	198706	24	30081	24322 29491
oar-miR-541-3p	circRNA_09415|Chr20:29173728_29212057_-	326	-69.59	165	-37.12	198707	24	34964	29486 34655
oar-miR-541-3p	circRNA_09427|Chr20:30480927_30573486_+	159	-33.22	159	-33.22	198719	24	91716	81707
oar-miR-541-3p	circRNA_09428|Chr20:30481319_30574661_+	159	-33.22	159	-33.22	198720	24	92615	81431
oar-miR-541-3p	circRNA_09429|Chr20:30482233_30575532_+	159	-33.22	159	-33.22	198721	24	91211	81245
oar-miR-541-3p	circRNA_09561|Chr20:54208657_54235086_+	153	-30.07	153	-30.07	198853	24	19173	7703
oar-miR-541-3p	circRNA_09562|Chr20:54214176_54240738_+	153	-30.07	153	-30.07	198854	24	23893	6771
oar-miR-541-3p	circRNA_09574|Chr20:55568735_55637547_+	179	-33.02	179	-33.02	198866	24	43233	13207
oar-miR-541-3p	circRNA_09857|Chr21:46440139_46452826_+	164	-31.47	164	-31.47	199149	24	6790	2130
oar-miR-541-3p	circRNA_09906|Chr21:52060590_52064027_+	165	-31.77	165	-31.77	199198	24	577	516
oar-miR-541-3p	circRNA_10205|Chr22:43859815_43874924_+	173	-31.48	173	-31.48	199497	24	15110	4323
oar-miR-541-3p	circRNA_10263|Chr22:47872291_47893499_+	158	-31.54	158	-31.54	199555	24	21209	6797
oar-miR-541-3p	circRNA_10283|Chr22:49815496_49889862_+	320	-61.17	161	-31	199575	24	35130	3564 9390
oar-miR-541-3p	circRNA_10378|Chr23:24575964_24614522_-	162	-30.73	162	-30.73	199670	24	515	43
oar-miR-541-3p	circRNA_10379|Chr23:24614409_24623135_-	162	-30.73	162	-30.73	199671	24	8727	8656
oar-miR-541-3p	circRNA_10383|Chr23:24905996_24914128_-	151	-32.07	151	-32.07	199675	24	8133	6139
oar-miR-541-3p	circRNA_10477|Chr23:37488461_37492233_-	162	-31.94	162	-31.94	199769	24	324	205
oar-miR-541-3p	circRNA_10600|Chr23:47895107_47973282_-	328	-61.03	167	-30.96	199892	24	78176	73822 57457
oar-miR-541-3p	circRNA_10643|Chr23:53760781_53764219_-	157	-31.83	157	-31.83	199935	24	3439	450
oar-miR-541-3p	circRNA_10703|Chr23:62147994_62226678_+	322	-65.84	168	-35.36	199995	24	43164	21033 39839
oar-miR-541-3p	circRNA_10743|Chr23:66802545_66819907_+	168	-32.99	168	-32.99	200035	24	663	447
oar-miR-541-3p	circRNA_10785|Chr24:2345497_2371451_+	318	-64.72	164	-34.55	200077	24	18140	10749 6520
oar-miR-541-3p	circRNA_10786|Chr24:2408403_2431381_+	332	-68.14	166	-34.07	200078	24	22979	231 11497
oar-miR-3957-5p	circRNA_09206|Chr2:262228615_262256315_+	170	-32.81	170	-32.81	200519	24	24644	13686
oar-miR-3957-5p	circRNA_09211|Chr2:262779995_262799328_+	156	-33.3	156	-33.3	200524	24	19334	7977
oar-miR-3957-5p	circRNA_09466|Chr20:39350832_39394362_-	163	-32.58	163	-32.58	200779	24	43531	19601
oar-miR-3957-5p	circRNA_10098|Chr22:27153230_27155797_+	163	-32.49	163	-32.49	201411	24	311	137
oar-miR-3957-5p	circRNA_10217|Chr22:44781310_44788036_-	151	-32.75	151	-32.75	201530	24	576	80
oar-miR-3957-5p	circRNA_10218|Chr22:44781310_44801571_-	151	-32.75	151	-32.75	201531	24	1118	622
oar-miR-3957-5p	circRNA_10219|Chr22:44781310_44841318_-	151	-32.75	151	-32.75	201532	24	1751	1255
oar-miR-3957-5p	circRNA_10247|Chr22:45296980_45327377_+	319	-72.39	161	-36.67	201560	24	14115	10536 10302
oar-miR-3957-5p	circRNA_10600|Chr23:47895107_47973282_-	165	-32.75	165	-32.75	201913	24	78176	33236
oar-miR-410-5p	circRNA_10600|Chr23:47895107_47973282_-	170	-31.95	170	-31.95	218081	23	78176	37394
oar-miR-410-5p	circRNA_10758|Chr23:68034267_68078984_-	189	-31.43	189	-31.43	218239	23	40195	2103
oar-miR-410-5p	circRNA_10759|Chr23:68034267_68097616_-	378	-62.86	189	-31.43	218240	23	58827	2104 20735
oar-miR-410-5p	circRNA_10760|Chr23:68036343_68083350_-	189	-31.43	189	-31.43	218241	23	44054	6469
oar-miR-410-5p	circRNA_10761|Chr23:68065008_68101974_-	189	-31.43	189	-31.43	218242	23	14387	2513
oar-miR-410-5p	circRNA_10762|Chr23:68067058_68103812_-	189	-31.43	189	-31.43	218243	23	12523	2699
oar-miR-410-5p	circRNA_10763|Chr23:68083652_68101974_-	189	-31.43	189	-31.43	218244	23	18323	6462
oar-miR-323c	circRNA_09411|Chr20:29166737_29205033_-	164	-30.02	164	-30.02	220934	21	33590	8288
oar-miR-323c	circRNA_09412|Chr20:29167520_29205857_-	164	-30.02	164	-30.02	220935	21	36301	9112
oar-miR-323c	circRNA_09413|Chr20:29173171_29211559_-	164	-30.02	164	-30.02	220936	21	36717	13142
oar-miR-323c	circRNA_09414|Chr20:29173447_29211794_-	164	-30.02	164	-30.02	220937	21	30081	6782
oar-miR-323c	circRNA_09415|Chr20:29173728_29212057_-	164	-30.02	164	-30.02	220938	21	34964	11946
oar-miR-10b	circRNA_09655|Chr21:10519404_10568302_+	161	-32.81	161	-32.81	241388	22	30342	22604
oar-miR-150	circRNA_08828|Chr2:212744138_212811322_+	174	-32.46	174	-32.46	246624	22	56345	41344
oar-miR-150	circRNA_09870|Chr21:47422771_47448326_-	168	-30.04	168	-30.04	247666	22	1250	70
oar-miR-150	circRNA_09871|Chr21:47427678_47448326_-	168	-30.04	168	-30.04	247667	22	1053	70
oar-miR-150	circRNA_09872|Chr21:47434986_47448326_-	168	-30.04	168	-30.04	247668	22	453	70
oar-miR-150	circRNA_10545|Chr23:44135563_44149078_-	175	-35.53	175	-35.53	248341	22	9916	365
oar-miR-150	circRNA_10546|Chr23:44139361_44149078_-	175	-35.53	175	-35.53	248342	22	9718	365
oar-miR-150	circRNA_10785|Chr24:2345497_2371451_+	175	-33.27	175	-33.27	248581	22	18140	4672
oar-miR-27a	circRNA_09383|Chr20:26028348_26060384_-	175	-32.27	175	-32.27	285578	21	21455	4874
oar-miR-432	circRNA_10789|Chr24:2783366_2804556_+	152	-30.08	152	-30.08	4186	23	17328	13498
oar-miR-432	circRNA_10791|Chr24:2787488_2805722_+	152	-30.08	152	-30.08	4188	23	14597	13239
oar-miR-432	circRNA_10922|Chr24:22881106_22897542_+	170	-30.14	170	-30.14	4319	23	1237	968
oar-miR-432	circRNA_10923|Chr24:22881106_22903395_+	170	-30.14	170	-30.14	4320	23	1468	968
oar-miR-432	circRNA_10924|Chr24:22895326_22897542_+	170	-30.14	170	-30.14	4321	23	615	346
oar-miR-432	circRNA_12841|Chr3:143152056_143246331_+	153	-31.63	153	-31.63	6238	23	91654	45243
oar-miR-432	circRNA_12842|Chr3:143177491_143246331_+	153	-31.63	153	-31.63	6239	23	66219	19808
oar-miR-125b	circRNA_10981|Chr24:33175435_33179862_-	179	-31.29	179	-31.29	16930	21	4428	3412
oar-miR-125b	circRNA_11232|Chr25:10010267_10077929_+	174	-33.63	174	-33.63	17181	21	38657	30527
oar-miR-125b	circRNA_11585|Chr26:28907693_28958239_+	166	-30.26	166	-30.26	17534	21	45790	41608
oar-miR-133	circRNA_10788|Chr24:2494209_2554382_+	184	-33.59	184	-33.59	18829	22	59514	55278
oar-miR-133	circRNA_11801|Chr3:7792591_7850680_+	166	-32.86	166	-32.86	19842	22	54764	50817
oar-miR-133	circRNA_11803|Chr3:7804172_7866186_+	166	-32.86	166	-32.86	19844	22	60965	42562
oar-miR-133	circRNA_11804|Chr3:7833103_7866186_+	166	-32.86	166	-32.86	19845	22	19692	239
oar-miR-133	circRNA_12841|Chr3:143152056_143246331_+	168	-31.68	168	-31.68	20882	22	91654	25722
oar-miR-133	circRNA_12842|Chr3:143177491_143246331_+	168	-31.68	168	-31.68	20883	22	66219	287
oar-miR-493-3p	circRNA_10959|Chr24:28668960_28683112_+	161	-33.38	161	-33.38	25276	22	14153	7861
oar-miR-493-3p	circRNA_11849|Chr3:12303512_12317128_+	188	-38.92	188	-38.92	26166	22	13617	8862
oar-miR-665-5p	circRNA_10788|Chr24:2494209_2554382_+	955	-196.57	163	-39.26	27197	22	59514	15041 32411 21009 42147 36180 57049
oar-miR-665-5p	circRNA_10959|Chr24:28668960_28683112_+	177	-35.41	177	-35.41	27368	22	14153	8160
oar-miR-665-5p	circRNA_11210|Chr25:9870905_9903307_+	154	-30.94	154	-30.94	27619	22	2632	1241
oar-miR-665-5p	circRNA_11211|Chr25:9870905_9924135_+	154	-30.94	154	-30.94	27620	22	3805	1241
oar-miR-665-5p	circRNA_11212|Chr25:9873297_9903307_+	154	-30.94	154	-30.94	27621	22	2517	1126
oar-miR-665-5p	circRNA_11213|Chr25:9875489_9965113_+	154	-30.94	154	-30.94	27622	22	45493	6960
oar-miR-665-5p	circRNA_11694|Chr26:43463180_43469176_+	168	-31.46	168	-31.46	28103	22	361	327
oar-miR-665-5p	circRNA_11695|Chr26:43463180_43486629_+	168	-31.46	168	-31.46	28104	22	527	327
oar-miR-665-5p	circRNA_11696|Chr26:43463180_43503082_+	168	-31.46	168	-31.46	28105	22	1294	327
oar-miR-665-5p	circRNA_11697|Chr26:43463180_43508864_+	168	-31.46	168	-31.46	28106	22	1480	327
oar-miR-665-5p	circRNA_11787|Chr3:6669890_6712756_+	160	-32.88	160	-32.88	28196	22	30116	15394
oar-miR-665-5p	circRNA_11844|Chr3:11254456_11287883_+	165	-30.16	165	-30.16	28253	22	2400	1371
oar-miR-665-5p	circRNA_12047|Chr3:34233447_34240197_-	154	-31.29	154	-31.29	28456	22	462	173
oar-miR-665-5p	circRNA_12048|Chr3:34233447_34268306_-	154	-31.29	154	-31.29	28457	22	822	533
oar-miR-665-5p	circRNA_12075|Chr3:36317956_36410961_+	152	-31.65	152	-31.65	28484	22	26545	13807
oar-miR-665-5p	circRNA_12196|Chr3:61136339_61176683_+	167	-34.42	167	-34.42	28605	22	40345	12694
oar-miR-665-5p	circRNA_12805|Chr3:138905320_138990417_-	170	-33.66	170	-33.66	29214	22	85098	63136
oar-miR-665-3p	circRNA_10788|Chr24:2494209_2554382_+	167	-31.88	167	-31.88	29289	22	59514	59350
oar-miR-665-3p	circRNA_10868|Chr24:16076345_16081109_+	169	-30.65	169	-30.65	29369	22	440	284
oar-miR-665-3p	circRNA_12845|Chr3:143245438_143310811_+	166	-32.25	166	-32.25	31346	22	59506	6383
oar-miR-433-5p	circRNA_11443|Chr25:44424157_44441930_-	170	-31.05	170	-31.05	32036	23	8341	7382
oar-miR-433-5p	circRNA_12840|Chr3:143134104_143151188_+	176	-30.65	176	-30.65	33433	23	14485	7366
oar-miR-370-5p	circRNA_11232|Chr25:10010267_10077929_+	166	-33.04	166	-33.04	36009	22	38657	38282
oar-miR-370-5p	circRNA_11237|Chr25:10072436_10088797_+	166	-33.04	166	-33.04	36014	22	2128	1139
oar-miR-370-5p	circRNA_12850|Chr3:143293093_143384001_+	171	-34.17	171	-34.17	37627	22	88298	55665
oar-miR-370-5p	circRNA_12852|Chr3:143310647_143348898_+	171	-34.17	171	-34.17	37629	22	33738	33597
oar-miR-370-5p	circRNA_12874|Chr3:143494496_143508739_+	163	-30.02	163	-30.02	37651	22	5573	3521
oar-miR-370-3p	circRNA_10788|Chr24:2494209_2554382_+	664	-123.48	170	-31.32	37657	24	59514	868 49645 28487 36768
oar-miR-370-3p	circRNA_10800|Chr24:4007336_4007544_+	150	-31.26	150	-31.26	37669	24	209	36
oar-miR-370-3p	circRNA_10870|Chr24:16671110_16724165_-	162	-30.33	162	-30.33	37739	24	42560	38770
oar-miR-370-3p	circRNA_10948|Chr24:28147951_28181567_+	158	-31.54	158	-31.54	37817	24	30997	25943
oar-miR-370-3p	circRNA_10959|Chr24:28668960_28683112_+	511	-98.64	172	-33	37828	24	14153	3726 7106 987
oar-miR-370-3p	circRNA_11020|Chr24:37355357_37409306_-	157	-32.93	157	-32.93	37889	24	33497	22497
oar-miR-370-3p	circRNA_11038|Chr24:39446520_39458417_+	156	-36.53	156	-36.53	37907	24	1188	889
oar-miR-370-3p	circRNA_11039|Chr24:39446520_39464834_+	156	-36.53	156	-36.53	37908	24	1456	889
oar-miR-370-3p	circRNA_11040|Chr24:39446520_39480696_+	156	-36.53	156	-36.53	37909	24	2128	889
oar-miR-370-3p	circRNA_11041|Chr24:39446520_39539842_+	156	-36.53	156	-36.53	37910	24	2449	889
oar-miR-370-3p	circRNA_11092|Chr25:4420590_4432037_-	157	-30.89	157	-30.89	37961	24	11448	84
oar-miR-370-3p	circRNA_11229|Chr25:9990202_10066956_+	164	-30.86	164	-30.86	38098	24	2003	1916
oar-miR-370-3p	circRNA_11232|Chr25:10010267_10077929_+	164	-30.86	164	-30.86	38101	24	38657	36974
oar-miR-370-3p	circRNA_11235|Chr25:10040393_10066956_+	164	-30.86	164	-30.86	38104	24	735	648
oar-miR-370-3p	circRNA_11285|Chr25:17648394_17702551_+	320	-62.41	167	-32.26	38154	24	54158	16669 18170
oar-miR-370-3p	circRNA_11442|Chr25:43533445_43565624_+	167	-33.14	167	-33.14	38311	24	32180	26284
oar-miR-370-3p	circRNA_11500|Chr26:15299024_15313635_+	164	-30.33	164	-30.33	38369	24	1845	830
oar-miR-370-3p	circRNA_11542|Chr26:20771254_20826304_-	153	-30.24	153	-30.24	38411	24	4702	921
oar-miR-370-3p	circRNA_11544|Chr26:20791032_20821236_-	153	-30.24	153	-30.24	38413	24	14614	116
oar-miR-370-3p	circRNA_11607|Chr26:31606893_31615069_-	152	-31.25	152	-31.25	38476	24	649	126
oar-miR-370-3p	circRNA_11610|Chr26:36104736_36110951_-	166	-33.05	166	-33.05	38479	24	3070	2497
oar-miR-370-3p	circRNA_11682|Chr26:42027009_42075386_+	158	-30.32	158	-30.32	38551	24	26323	25530
oar-miR-370-3p	circRNA_11683|Chr26:42030084_42075386_+	158	-30.32	158	-30.32	38552	24	23248	22455
oar-miR-370-3p	circRNA_11684|Chr26:42070004_42075386_+	158	-30.32	158	-30.32	38553	24	1429	636
oar-miR-370-3p	circRNA_11784|Chr3:6447599_6450380_-	150	-33.93	150	-33.93	38653	24	353	314
oar-miR-370-3p	circRNA_11915|Chr3:19464264_19467533_-	157	-30.68	157	-30.68	38784	24	3270	1006
oar-miR-370-3p	circRNA_11920|Chr3:19862483_19862681_+	158	-32.27	158	-32.27	38789	24	199	45
oar-miR-370-3p	circRNA_11991|Chr3:32270875_32312439_-	156	-31.01	156	-31.01	38860	24	41565	4189
oar-miR-370-3p	circRNA_11992|Chr3:32305424_32312439_-	156	-31.01	156	-31.01	38861	24	7016	4189
oar-miR-370-3p	circRNA_11993|Chr3:32305890_32312439_-	156	-31.01	156	-31.01	38862	24	6550	4189
oar-miR-370-3p	circRNA_12023|Chr3:33335741_33366997_+	152	-30.31	152	-30.31	38892	24	19582	16490
oar-miR-370-3p	circRNA_12110|Chr3:40513193_40565524_+	166	-33.82	166	-33.82	38979	24	2004	1316
oar-miR-370-3p	circRNA_12112|Chr3:40542165_40563976_+	166	-33.82	166	-33.82	38981	24	1475	945
oar-miR-370-3p	circRNA_12113|Chr3:40542165_40567023_+	166	-33.82	166	-33.82	38982	24	1738	945
oar-miR-370-3p	circRNA_12114|Chr3:40542165_40572970_+	166	-33.82	166	-33.82	38983	24	1834	945
oar-miR-370-3p	circRNA_12194|Chr3:60332248_60349995_-	163	-31.57	163	-31.57	39063	24	728	103
oar-miR-370-3p	circRNA_12195|Chr3:60342226_60349995_-	163	-31.57	163	-31.57	39064	24	492	103
oar-miR-370-3p	circRNA_12251|Chr3:66325982_66345752_+	157	-31.76	157	-31.76	39120	24	1433	316
oar-miR-370-3p	circRNA_12562|Chr3:101397692_101403884_-	152	-30.96	152	-30.96	39431	24	5906	4562
oar-miR-370-3p	circRNA_12610|Chr3:106852159_106883479_+	164	-32.35	164	-32.35	39479	24	2187	1926
oar-miR-370-3p	circRNA_12746|Chr3:123345335_123370418_-	182	-37.97	182	-37.97	39615	24	1093	239
oar-miR-370-3p	circRNA_12747|Chr3:123368695_123390765_-	182	-37.97	182	-37.97	39616	24	1356	1145
oar-miR-370-3p	circRNA_12840|Chr3:143134104_143151188_+	165	-31.4	165	-31.4	39709	24	14485	7373
oar-miR-370-3p	circRNA_12841|Chr3:143152056_143246331_+	626	-127.88	164	-34.26	39710	24	91654	77922 23680 40459 71793
oar-miR-370-3p	circRNA_12842|Chr3:143177491_143246331_+	466	-93.62	164	-32.25	39711	24	66219	52487 15024 46358
oar-miR-370-3p	circRNA_12843|Chr3:143225286_143242825_+	164	-32.25	164	-32.25	39712	24	12347	537
oar-miR-370-3p	circRNA_12847|Chr3:143286175_143345156_+	156	-30.52	156	-30.52	39716	24	52147	50123
oar-miR-370-3p	circRNA_12850|Chr3:143293093_143384001_+	485	-95.84	172	-34.94	39719	24	88298	66357 86159 50040
oar-miR-370-3p	circRNA_12851|Chr3:143306591_143345156_+	156	-30.52	156	-30.52	39720	24	30368	28344
oar-miR-370-3p	circRNA_12852|Chr3:143310647_143348898_+	156	-30.52	156	-30.52	39721	24	33738	27972
oar-miR-370-3p	circRNA_12853|Chr3:143328587_143345156_+	156	-30.52	156	-30.52	39722	24	11118	9094
oar-miR-370-3p	circRNA_12855|Chr3:143381071_143415478_+	167	-30.52	167	-30.52	39724	24	31123	28184
oar-miR-370-3p	circRNA_12856|Chr3:143381071_143435228_+	337	-60.54	170	-30.52	39725	24	50873	35308 28184
oar-miR-370-3p	circRNA_12857|Chr3:143381071_143454956_+	507	-90.56	170	-30.52	39726	24	70813	38593 55261 31469
oar-miR-370-3p	circRNA_12858|Chr3:143382039_143416587_+	167	-30.52	167	-30.52	39727	24	32017	27969
oar-miR-370-3p	circRNA_12859|Chr3:143384772_143438858_+	337	-60.54	170	-30.52	39728	24	51341	34892 27768
oar-miR-370-3p	circRNA_12860|Chr3:143384772_143458591_+	507	-90.56	170	-30.52	39729	24	70747	34892 51560 27768
oar-miR-370-3p	circRNA_12861|Chr3:143399490_143415478_+	167	-30.52	167	-30.52	39730	24	13795	10856
oar-miR-370-3p	circRNA_12862|Chr3:143399490_143435228_+	337	-60.54	170	-30.52	39731	24	33545	17980 10856
oar-miR-370-3p	circRNA_12863|Chr3:143399490_143454956_+	507	-90.56	170	-30.52	39732	24	52394	20174 36842 13050
oar-miR-370-3p	circRNA_12864|Chr3:143400048_143436339_+	337	-60.54	170	-30.52	39733	24	34441	17765 10641
oar-miR-370-3p	circRNA_12865|Chr3:143400048_143456068_+	507	-90.56	170	-30.52	39734	24	52948	19616 36284 12492
oar-miR-370-3p	circRNA_12866|Chr3:143402020_143418074_+	167	-30.52	167	-30.52	39735	24	14122	10520
oar-miR-370-3p	circRNA_12867|Chr3:143402457_143419117_+	167	-30.52	167	-30.52	39736	24	13906	10083
oar-miR-370-3p	circRNA_12868|Chr3:143402457_143438858_+	337	-60.54	170	-30.52	39737	24	33656	17207 10083
oar-miR-370-3p	circRNA_12869|Chr3:143402457_143458591_+	507	-90.56	170	-30.52	39738	24	53062	17207 33875 10083
oar-miR-370-3p	circRNA_12870|Chr3:143417113_143456454_+	340	-60.04	170	-30.02	39739	24	36269	2551 19219
oar-miR-370-3p	circRNA_12871|Chr3:143417949_143437250_+	170	-30.02	170	-30.02	39740	24	17817	1715
oar-miR-370-3p	circRNA_12872|Chr3:143417949_143456981_+	340	-60.04	170	-30.02	39741	24	35960	1715 18383
oar-miR-370-3p	circRNA_12873|Chr3:143436866_143456454_+	170	-30.02	170	-30.02	39742	24	17877	827
oar-miR-370-3p	circRNA_12875|Chr3:143525788_143605099_+	500	-95.98	173	-33.81	39744	24	75448	26901 2089 61101
oar-miR-370-3p	circRNA_12876|Chr3:143557684_143602169_+	157	-31.34	157	-31.34	39745	24	41600	26319
oar-miR-370-3p	circRNA_12877|Chr3:143560519_143605099_+	157	-31.34	157	-31.34	39746	24	40717	26370
oar-miR-370-3p	circRNA_12878|Chr3:143560519_143634094_+	157	-31.34	157	-31.34	39747	24	70163	26370
oar-miR-323a-5p	circRNA_10810|Chr24:9904551_9919898_+	178	-41.95	178	-41.95	69059	21	728	484
oar-miR-323a-5p	circRNA_10811|Chr24:9904551_9937831_+	178	-41.95	178	-41.95	69060	21	960	484
oar-miR-323a-5p	circRNA_10812|Chr24:9904551_9958267_+	178	-41.95	178	-41.95	69061	21	1191	484
oar-miR-323a-5p	circRNA_10814|Chr24:9908001_9914647_+	178	-41.95	178	-41.95	69063	21	411	335
oar-miR-323a-5p	circRNA_10815|Chr24:9908001_9919898_+	178	-41.95	178	-41.95	69064	21	579	335
oar-miR-323a-5p	circRNA_10816|Chr24:9914473_9919898_+	178	-41.95	178	-41.95	69065	21	343	99
oar-miR-323a-5p	circRNA_12879|Chr3:143566976_143568699_-	170	-32.65	170	-32.65	71128	21	1031	913
oar-miR-329a-3p	circRNA_12805|Chr3:138905320_138990417_-	175	-30.67	175	-30.67	85698	22	85098	28770
oar-miR-1193-5p	circRNA_12841|Chr3:143152056_143246331_+	171	-31.67	171	-31.67	92010	23	91654	47551
oar-miR-1193-5p	circRNA_12842|Chr3:143177491_143246331_+	171	-31.67	171	-31.67	92011	23	66219	22116
oar-miR-495-5p	circRNA_12642|Chr3:109933792_109948351_-	185	-30.72	185	-30.72	100179	23	7825	173
oar-miR-654-5p	circRNA_10788|Chr24:2494209_2554382_+	169	-30.22	169	-30.22	117153	24	59514	30037
oar-miR-654-5p	circRNA_10870|Chr24:16671110_16724165_-	167	-30.12	167	-30.12	117235	24	42560	33683
oar-miR-654-5p	circRNA_11495|Chr26:8493748_8516131_+	173	-31.1	173	-31.1	117860	24	22384	20457
oar-miR-654-5p	circRNA_11746|Chr3:3573598_3578129_+	173	-31.96	173	-31.96	118111	24	908	239
oar-miR-654-5p	circRNA_12847|Chr3:143286175_143345156_+	489	-95.3	168	-34.32	119212	24	52147	20737 24757 40628
oar-miR-654-5p	circRNA_12850|Chr3:143293093_143384001_+	489	-95.3	168	-34.32	119215	24	88298	20654 24674 40545
oar-miR-654-5p	circRNA_12851|Chr3:143306591_143345156_+	321	-64.43	165	-34.32	119216	24	30368	2978 18849
oar-miR-654-5p	circRNA_12852|Chr3:143310647_143348898_+	321	-64.43	165	-34.32	119217	24	33738	2606 18477
oar-miR-3956-5p	circRNA_11733|Chr3:1598395_1602119_+	177	-31.98	177	-31.98	134834	23	150	65
oar-miR-3956-3p	circRNA_11104|Chr25:5910885_5919730_+	175	-30.62	175	-30.62	136297	23	8846	6378
oar-miR-3956-3p	circRNA_11176|Chr25:9384280_9406462_+	175	-35.41	175	-35.41	136369	23	22183	21151
oar-miR-3956-3p	circRNA_11835|Chr3:10977344_10992869_-	178	-34.18	178	-34.18	137028	23	1399	76
oar-miR-3956-3p	circRNA_11837|Chr3:10992128_11004509_-	178	-34.18	178	-34.18	137030	23	1399	1220
oar-miR-3956-3p	circRNA_12055|Chr3:34502363_34557262_-	168	-32.88	168	-32.88	137248	23	19556	15631
oar-miR-3956-3p	circRNA_12615|Chr3:106974307_107047329_-	197	-44.65	197	-44.65	137808	23	9189	2662
oar-miR-3956-3p	circRNA_12841|Chr3:143152056_143246331_+	163	-30.44	163	-30.44	138034	23	91654	32857
oar-miR-3956-3p	circRNA_12842|Chr3:143177491_143246331_+	163	-30.44	163	-30.44	138035	23	66219	7422
oar-miR-487a-5p	circRNA_10864|Chr24:15866108_15867917_+	187	-36.14	187	-36.14	163253	22	1810	1291
oar-miR-134-5p	circRNA_11720|Chr3:251708_300015_-	158	-33.53	158	-33.53	172477	21	26046	12782
oar-miR-134-3p	circRNA_10788|Chr24:2494209_2554382_+	976	-189.48	165	-32.57	173637	23	59514	3222 11854 40919 51959 15911 37050
oar-miR-134-3p	circRNA_11016|Chr24:37260857_37331125_-	182	-34.93	182	-34.93	173865	23	17777	8683
oar-miR-134-3p	circRNA_11017|Chr24:37271863_37341139_-	182	-34.93	182	-34.93	173866	23	27336	18697
oar-miR-134-3p	circRNA_11018|Chr24:37290667_37355445_-	182	-34.93	182	-34.93	173867	23	38984	7208
oar-miR-134-3p	circRNA_11019|Chr24:37341073_37397764_-	182	-34.93	182	-34.93	173868	23	30366	20757
oar-miR-134-3p	circRNA_11020|Chr24:37355357_37409306_-	182	-34.93	182	-34.93	173869	23	33497	11846
oar-miR-134-3p	circRNA_11213|Chr25:9875489_9965113_+	174	-38.22	174	-38.22	174062	23	45493	39745
oar-miR-134-3p	circRNA_11706|Chr26:43862624_43868097_-	166	-31.12	166	-31.12	174555	23	5474	1115
oar-miR-134-3p	circRNA_11799|Chr3:7786932_7804297_+	174	-33.05	174	-33.05	174648	23	8621	8325
oar-miR-134-3p	circRNA_11800|Chr3:7792591_7804297_+	174	-33.05	174	-33.05	174649	23	8381	8085
oar-miR-134-3p	circRNA_11801|Chr3:7792591_7850680_+	507	-97.42	174	-33.05	174650	23	54764	8085 37016 52325
oar-miR-134-3p	circRNA_11803|Chr3:7804172_7866186_+	333	-64.37	174	-33.05	174652	23	60965	28761 44070
oar-miR-134-3p	circRNA_11804|Chr3:7833103_7866186_+	159	-31.32	159	-31.32	174653	23	19692	1747
oar-miR-134-3p	circRNA_12840|Chr3:143134104_143151188_+	168	-32.19	168	-32.19	175689	23	14485	12512
oar-miR-134-3p	circRNA_12841|Chr3:143152056_143246331_+	330	-66.5	167	-35.91	175690	23	91654	18524 75865
oar-miR-134-3p	circRNA_12842|Chr3:143177491_143246331_+	163	-35.91	163	-35.91	175691	23	66219	50430
oar-miR-668-5p	circRNA_12642|Chr3:109933792_109948351_-	153	-31.94	153	-31.94	177583	21	7825	2165
oar-miR-485-5p	circRNA_10908|Chr24:21451787_21475330_-	161	-30.28	161	-30.28	180033	23	1314	109
oar-miR-485-5p	circRNA_10909|Chr24:21457848_21475330_-	161	-30.28	161	-30.28	180034	23	1194	109
oar-miR-485-5p	circRNA_10910|Chr24:21470387_21475330_-	161	-30.28	161	-30.28	180035	23	601	109
oar-miR-485-5p	circRNA_10911|Chr24:21472807_21475330_-	161	-30.28	161	-30.28	180036	23	456	109
oar-miR-485-5p	circRNA_11425|Chr25:36247481_36249519_-	172	-32.24	172	-32.24	180550	23	2039	370
oar-miR-485-5p	circRNA_11938|Chr3:24809621_24866363_-	166	-30.12	166	-30.12	181063	23	1294	885
oar-miR-485-5p	circRNA_11939|Chr3:24824623_24827172_-	166	-30.12	166	-30.12	181064	23	293	80
oar-miR-485-5p	circRNA_11940|Chr3:24824623_24894541_-	166	-30.12	166	-30.12	181065	23	1654	1441
oar-miR-485-5p	circRNA_12592|Chr3:105753180_105792649_-	161	-30.75	161	-30.75	181717	23	25160	6574
oar-miR-541-3p	circRNA_10788|Chr24:2494209_2554382_+	482	-96.92	166	-34.28	205017	24	59514	16108 25973 37247
oar-miR-541-3p	circRNA_11052|Chr24:40398984_40414052_-	155	-32.28	155	-32.28	205281	24	722	542
oar-miR-541-3p	circRNA_11053|Chr24:40398984_40453926_-	155	-32.28	155	-32.28	205282	24	1330	1150
oar-miR-541-3p	circRNA_11339|Chr25:25559887_25582732_+	152	-31.39	152	-31.39	205568	24	1068	934
oar-miR-541-3p	circRNA_11389|Chr25:30000779_30014928_+	169	-30.26	169	-30.26	205618	24	1306	133
oar-miR-541-3p	circRNA_12196|Chr3:61136339_61176683_+	316	-63.54	160	-32.1	206425	24	40345	33658 38890
oar-miR-541-3p	circRNA_12577|Chr3:102161546_102163667_+	165	-30.34	165	-30.34	206806	24	2122	1076
oar-miR-541-3p	circRNA_12578|Chr3:102161546_102186830_+	165	-30.34	165	-30.34	206807	24	2213	1076
oar-miR-541-3p	circRNA_12579|Chr3:102161546_102193876_+	165	-30.34	165	-30.34	206808	24	2303	1076
oar-miR-541-3p	circRNA_12580|Chr3:102161550_102163667_+	165	-30.34	165	-30.34	206809	24	2118	1072
oar-miR-541-3p	circRNA_12845|Chr3:143245438_143310811_+	158	-31.1	158	-31.1	207074	24	59506	39330
oar-miR-541-3p	circRNA_12846|Chr3:143278702_143314252_+	158	-31.1	158	-31.1	207075	24	26589	6066
oar-miR-541-3p	circRNA_12847|Chr3:143286175_143345156_+	181	-36.41	181	-36.41	207076	24	52147	25779
oar-miR-541-3p	circRNA_12850|Chr3:143293093_143384001_+	181	-36.41	181	-36.41	207079	24	88298	25696
oar-miR-541-3p	circRNA_12851|Chr3:143306591_143345156_+	181	-36.41	181	-36.41	207080	24	30368	4000
oar-miR-541-3p	circRNA_12852|Chr3:143310647_143348898_+	181	-36.41	181	-36.41	207081	24	33738	3628
oar-miR-541-3p	circRNA_12875|Chr3:143525788_143605099_+	169	-31.55	169	-31.55	207104	24	75448	55800
oar-miR-541-3p	circRNA_12876|Chr3:143557684_143602169_+	169	-31.55	169	-31.55	207105	24	41600	21018
oar-miR-541-3p	circRNA_12877|Chr3:143560519_143605099_+	169	-31.55	169	-31.55	207106	24	40717	21069
oar-miR-541-3p	circRNA_12878|Chr3:143560519_143634094_+	169	-31.55	169	-31.55	207107	24	70163	21069
oar-miR-3957-5p	circRNA_11063|Chr24:41773318_41777939_+	156	-32.58	156	-32.58	207384	24	431	368
oar-miR-3957-5p	circRNA_11066|Chr24:42648310_42651881_-	162	-31.46	162	-31.46	207387	24	548	447
oar-miR-3957-5p	circRNA_11067|Chr24:42648310_42660209_-	162	-31.46	162	-31.46	207388	24	782	681
oar-miR-3957-5p	circRNA_11267|Chr25:15232565_15245446_-	156	-31.26	156	-31.26	207588	24	383	100
oar-miR-3957-5p	circRNA_11268|Chr25:15241617_15245446_-	156	-31.26	156	-31.26	207589	24	258	100
oar-miR-3957-5p	circRNA_11269|Chr25:15241617_15251268_-	156	-31.26	156	-31.26	207590	24	419	261
oar-miR-3957-5p	circRNA_11270|Chr25:15241617_15255801_-	156	-31.26	156	-31.26	207591	24	523	365
oar-miR-3957-5p	circRNA_11720|Chr3:251708_300015_-	151	-30.44	151	-30.44	208041	24	26046	23390
oar-miR-3957-5p	circRNA_11799|Chr3:7786932_7804297_+	164	-36.07	164	-36.07	208120	24	8621	6944
oar-miR-3957-5p	circRNA_11800|Chr3:7792591_7804297_+	164	-36.07	164	-36.07	208121	24	8381	6704
oar-miR-3957-5p	circRNA_11801|Chr3:7792591_7850680_+	488	-103.59	164	-36.07	208122	24	54764	6704 35636 21294
oar-miR-3957-5p	circRNA_11802|Chr3:7804172_7832768_+	324	-67.52	164	-36.07	208123	24	27566	27381 13039
oar-miR-3957-5p	circRNA_11803|Chr3:7804172_7866186_+	651	-137.97	164	-36.07	208124	24	60965	27381 60780 58532 13039
oar-miR-3957-5p	circRNA_11804|Chr3:7833103_7866186_+	484	-100.61	164	-36.07	208125	24	19692	18457 16209 18712
oar-miR-3957-5p	circRNA_11907|Chr3:19344665_19345749_+	155	-30.55	155	-30.55	208228	24	265	193
oar-miR-3957-5p	circRNA_12005|Chr3:33101269_33171841_-	171	-36.12	171	-36.12	208326	24	43833	12939
oar-miR-3957-5p	circRNA_12010|Chr3:33123399_33171841_-	171	-36.12	171	-36.12	208331	24	27791	19027
oar-miR-3957-5p	circRNA_12247|Chr3:66131194_66144621_+	153	-31.68	153	-31.68	208568	24	2997	1930
oar-miR-3957-5p	circRNA_12841|Chr3:143152056_143246331_+	165	-35.53	165	-35.53	209162	24	91654	50245
oar-miR-3957-5p	circRNA_12842|Chr3:143177491_143246331_+	165	-35.53	165	-35.53	209163	24	66219	24810
oar-miR-194	circRNA_11285|Chr25:17648394_17702551_+	178	-33.22	178	-33.22	266182	22	54158	37767
oar-miR-362	circRNA_12767|Chr3:126622658_126642759_+	176	-30.43	176	-30.43	311596	24	20102	17579
oar-miR-127	circRNA_13246|Chr3:192405229_192422952_-	173	-30.54	173	-30.54	2059	23	13943	13138
oar-miR-127	circRNA_13247|Chr3:192409036_192473268_-	173	-30.54	173	-30.54	2060	23	63911	63454
oar-miR-432	circRNA_12882|Chr3:143601961_143667390_+	164	-32.55	164	-32.55	3387	23	61986	28857
oar-miR-432	circRNA_12886|Chr3:143605796_143675300_+	164	-32.55	164	-32.55	3391	23	62458	28466
oar-miR-432	circRNA_12890|Chr3:143633874_143674057_+	164	-32.55	164	-32.55	3395	23	34159	388
oar-miR-432	circRNA_13000|Chr3:160285283_160291036_-	173	-32.02	173	-32.02	3505	23	5754	1000
oar-miR-432	circRNA_13291|Chr3:199949571_199954689_-	172	-31.51	172	-31.51	3796	23	1225	922
oar-miR-432	circRNA_13292|Chr3:199949571_199955644_-	172	-31.51	172	-31.51	3797	23	2180	1877
oar-miR-432	circRNA_13405|Chr3:214251470_214304367_+	175	-30.4	175	-30.4	3910	23	49248	29617
oar-miR-432	circRNA_14062|Chr4:70764359_70786648_-	180	-30.97	180	-30.97	4567	23	1385	73
oar-miR-432	circRNA_14063|Chr4:70775672_70786648_-	180	-30.97	180	-30.97	4568	23	912	73
oar-miR-432	circRNA_14064|Chr4:70780878_70783996_-	180	-30.97	180	-30.97	4569	23	237	1
oar-miR-432	circRNA_14065|Chr4:70780878_70786648_-	180	-30.97	180	-30.97	4570	23	309	73
oar-miR-432	circRNA_14091|Chr4:74202345_74251107_-	169	-32.72	169	-32.72	4596	23	42709	2820
oar-let-7b	circRNA_13335|Chr3:205193280_205250757_+	174	-31.33	174	-31.33	7224	21	443	268
oar-miR-133	circRNA_13246|Chr3:192405229_192422952_-	172	-32.82	172	-32.82	15595	22	13943	12570
oar-miR-133	circRNA_13247|Chr3:192409036_192473268_-	344	-65.42	172	-32.82	15596	22	63911	42024 62886
oar-miR-133	circRNA_13688|Chr4:13624704_13627105_-	172	-32.36	172	-32.36	16037	22	234	33
oar-miR-493-3p	circRNA_14465|Chr5:6735725_6786263_+	159	-31.8	159	-31.8	21890	22	33227	18312
oar-miR-665-5p	circRNA_12882|Chr3:143601961_143667390_+	178	-37.83	178	-37.83	21999	22	61986	29721
oar-miR-665-5p	circRNA_12886|Chr3:143605796_143675300_+	178	-37.83	178	-37.83	22003	22	62458	29330
oar-miR-665-5p	circRNA_12890|Chr3:143633874_143674057_+	178	-37.83	178	-37.83	22007	22	34159	1252
oar-miR-665-5p	circRNA_13057|Chr3:165362680_165417610_+	160	-32.36	160	-32.36	22174	22	54931	36755
oar-miR-665-5p	circRNA_13411|Chr3:214862768_214927932_+	180	-34.21	180	-34.21	22528	22	54956	29920
oar-miR-665-5p	circRNA_13539|Chr3:232712691_232755523_-	172	-37.59	172	-37.59	22656	22	42833	22327
oar-miR-665-5p	circRNA_13617|Chr4:10604639_10700161_-	164	-30.12	164	-30.12	22734	22	95523	58717
oar-miR-665-5p	circRNA_14010|Chr4:67649600_67688594_-	163	-33.59	163	-33.59	23127	22	35320	4305
oar-miR-665-3p	circRNA_13664|Chr4:13602292_13627233_+	163	-35.05	163	-35.05	24473	22	19078	18851
oar-miR-665-3p	circRNA_13672|Chr4:13611320_13628318_+	163	-35.05	163	-35.05	24481	22	2079	1744
oar-miR-665-3p	circRNA_13681|Chr4:13620633_13628315_+	163	-35.05	163	-35.05	24490	22	842	510
oar-miR-665-3p	circRNA_13690|Chr4:13625140_13630589_+	163	-35.05	163	-35.05	24499	22	810	43
oar-miR-665-3p	circRNA_13692|Chr4:13630492_13631262_+	166	-34.62	166	-34.62	24501	22	189	148
oar-miR-665-3p	circRNA_13693|Chr4:13630492_13631325_+	166	-34.62	166	-34.62	24502	22	252	148
oar-miR-665-3p	circRNA_13694|Chr4:13631059_13631333_+	166	-34.62	166	-34.62	24503	22	162	50
oar-miR-433-5p	circRNA_13295|Chr3:200551559_200557682_-	181	-33.2	181	-33.2	25796	23	983	360
oar-miR-370-3p	circRNA_12880|Chr3:143578025_143645411_-	155	-32.68	155	-32.68	30457	24	61293	11315
oar-miR-370-3p	circRNA_12888|Chr3:143616808_143657330_-	155	-32.68	155	-32.68	30465	24	37738	23234
oar-miR-370-3p	circRNA_12896|Chr3:144705306_144802913_+	161	-38.93	161	-38.93	30473	24	86370	15693
oar-miR-370-3p	circRNA_12899|Chr3:144711026_144801410_+	161	-38.93	161	-38.93	30476	24	77116	7942
oar-miR-370-3p	circRNA_12900|Chr3:144712542_144802913_+	161	-38.93	161	-38.93	30477	24	78480	7803
oar-miR-370-3p	circRNA_12902|Chr3:144725388_144810548_+	161	-38.93	161	-38.93	30479	24	79545	6849
oar-miR-370-3p	circRNA_12941|Chr3:150768533_150842158_-	151	-33.14	151	-33.14	30518	24	5079	3007
oar-miR-370-3p	circRNA_12942|Chr3:150798255_150810824_-	151	-33.14	151	-33.14	30519	24	3207	1576
oar-miR-370-3p	circRNA_12943|Chr3:150807508_150810368_-	151	-33.14	151	-33.14	30520	24	2861	1379
oar-miR-370-3p	circRNA_13140|Chr3:179392144_179464336_+	333	-62.5	172	-31.38	30717	24	72193	29276 3403
oar-miR-370-3p	circRNA_13190|Chr3:184771939_184806560_-	166	-33.95	166	-33.95	30767	24	34622	31588
oar-miR-370-3p	circRNA_13240|Chr3:190354529_190418861_+	170	-39.21	170	-39.21	30817	24	64333	36322
oar-miR-370-3p	circRNA_13246|Chr3:192405229_192422952_-	500	-94.89	173	-33.04	30823	24	13943	5541 8193 13113
oar-miR-370-3p	circRNA_13247|Chr3:192409036_192473268_-	999	-192.91	173	-36.2	30824	24	63911	55857 10878 15746 58509 63429 42567
oar-miR-370-3p	circRNA_13465|Chr3:221869903_221871912_-	162	-31.61	162	-31.61	31042	24	342	90
oar-miR-370-3p	circRNA_13472|Chr3:224118082_224155975_+	317	-62.9	164	-31.96	31049	24	31135	30316 13147
oar-miR-370-3p	circRNA_13480|Chr3:224800634_224802162_-	156	-35.29	156	-35.29	31057	24	845	487
oar-miR-370-3p	circRNA_13488|Chr3:226927965_226949080_+	152	-31.83	152	-31.83	31065	24	6553	5845
oar-miR-370-3p	circRNA_13496|Chr3:226970184_227027640_+	168	-30.91	168	-30.91	31073	24	16846	14579
oar-miR-370-3p	circRNA_13551|Chr3:233743732_233764381_+	165	-32.37	165	-32.37	31128	24	2108	486
oar-miR-370-3p	circRNA_13553|Chr3:233999140_234050681_-	480	-92.35	162	-30.97	31130	24	49396	29204 12135 33696
oar-miR-370-3p	circRNA_13554|Chr3:234018074_234039236_-	321	-61.38	162	-30.97	31131	24	19789	17759 690
oar-miR-370-3p	circRNA_13555|Chr3:234107388_234113102_-	160	-33.6	160	-33.6	31132	24	5715	945
oar-miR-370-3p	circRNA_13582|Chr3:237344056_237350715_+	161	-32.11	161	-32.11	31159	24	6660	1185
oar-miR-370-3p	circRNA_13739|Chr4:27750139_27779474_-	160	-30.31	160	-30.31	31316	24	29336	14210
oar-miR-370-3p	circRNA_13740|Chr4:27750139_27779619_-	160	-30.31	160	-30.31	31317	24	29481	14355
oar-miR-370-3p	circRNA_13741|Chr4:27750139_27789782_-	160	-30.31	160	-30.31	31318	24	39644	24518
oar-miR-370-3p	circRNA_13742|Chr4:27750139_27802062_-	160	-30.31	160	-30.31	31319	24	51924	36798
oar-miR-370-3p	circRNA_13743|Chr4:27750139_27822309_-	160	-30.31	160	-30.31	31320	24	72171	57045
oar-miR-370-3p	circRNA_13744|Chr4:27756669_27775054_-	160	-30.31	160	-30.31	31321	24	18386	9790
oar-miR-370-3p	circRNA_13745|Chr4:27756669_27779619_-	160	-30.31	160	-30.31	31322	24	22951	14355
oar-miR-370-3p	circRNA_13746|Chr4:27756669_27789782_-	160	-30.31	160	-30.31	31323	24	33114	24518
oar-miR-370-3p	circRNA_13747|Chr4:27758706_27772929_-	160	-30.31	160	-30.31	31324	24	14224	7665
oar-miR-370-3p	circRNA_13786|Chr4:30644258_30663529_+	166	-30.87	166	-30.87	31363	24	11744	7942
oar-miR-370-3p	circRNA_13790|Chr4:30824221_30860973_+	163	-31.22	163	-31.22	31367	24	36753	20201
oar-miR-370-3p	circRNA_13791|Chr4:30824221_30898954_+	163	-31.22	163	-31.22	31368	24	74734	20201
oar-miR-370-3p	circRNA_14016|Chr4:68070315_68131997_-	158	-31.03	158	-31.03	31593	24	29683	1407
oar-miR-370-3p	circRNA_14088|Chr4:73965609_73973945_-	168	-32.9	168	-32.9	31665	24	8337	1554
oar-miR-370-3p	circRNA_14089|Chr4:73971503_73973971_-	168	-32.9	168	-32.9	31666	24	2469	1580
oar-miR-370-3p	circRNA_14126|Chr4:81967029_81998168_+	159	-32.58	159	-32.58	31703	24	1655	406
oar-miR-370-3p	circRNA_14128|Chr4:81967029_82025573_+	159	-32.58	159	-32.58	31705	24	2541	406
oar-miR-370-3p	circRNA_14143|Chr4:86539772_86569908_+	158	-33.7	158	-33.7	31720	24	1024	860
oar-miR-370-3p	circRNA_14144|Chr4:86549493_86569908_+	158	-33.7	158	-33.7	31721	24	671	507
oar-miR-370-3p	circRNA_14145|Chr4:86566418_86569908_+	158	-33.7	158	-33.7	31722	24	469	305
oar-miR-370-3p	circRNA_14410|Chr5:1039465_1062408_+	156	-32.1	156	-32.1	31987	24	8542	2329
oar-miR-370-3p	circRNA_14465|Chr5:6735725_6786263_+	484	-101.02	176	-36.28	32042	24	33227	30615 23059 10320
oar-miR-370-3p	circRNA_14490|Chr5:12594581_12618789_+	166	-36.15	166	-36.15	32067	24	22920	6133
oar-miR-370-3p	circRNA_14531|Chr5:16968681_16974500_+	150	-35.12	150	-35.12	32108	24	632	176
oar-miR-379-5p	circRNA_14405|Chr5:46544_56789_-	172	-30.73	172	-30.73	37058	22	10246	8848
oar-miR-380-3p	circRNA_13092|Chr3:168351817_168397869_-	183	-33.03	183	-33.03	47589	21	15218	3082
oar-miR-380-3p	circRNA_13094|Chr3:168363329_168396575_-	183	-33.03	183	-33.03	47591	21	12092	11468
oar-miR-1197-3p	circRNA_12985|Chr3:157395877_157487220_-	176	-30.24	176	-30.24	54250	21	70937	14234
oar-miR-1197-3p	circRNA_12986|Chr3:157434350_157487220_-	176	-30.24	176	-30.24	54251	21	35361	17131
oar-miR-323a-5p	circRNA_14465|Chr5:6735725_6786263_+	157	-31.83	157	-31.83	57422	21	33227	21048
oar-miR-1193-5p	circRNA_13824|Chr4:37210776_37293464_+	166	-31.66	166	-31.66	73701	23	75442	45658
oar-miR-1193-5p	circRNA_14230|Chr4:109615759_109679754_+	154	-31.15	154	-31.15	74107	23	63996	5219
oar-miR-654-5p	circRNA_12882|Chr3:143601961_143667390_+	180	-34.39	180	-34.39	94755	24	61986	38325
oar-miR-654-5p	circRNA_12886|Chr3:143605796_143675300_+	180	-34.39	180	-34.39	94759	24	62458	37934
oar-miR-654-5p	circRNA_12890|Chr3:143633874_143674057_+	180	-34.39	180	-34.39	94763	24	34159	9856
oar-miR-654-5p	circRNA_13239|Chr3:190273634_190304379_-	159	-30.22	159	-30.22	95112	24	30746	3054
oar-miR-654-5p	circRNA_13271|Chr3:196784652_196799929_+	170	-31.51	170	-31.51	95144	24	3731	3473
oar-miR-654-5p	circRNA_13272|Chr3:196784652_196823997_+	170	-31.51	170	-31.51	95145	24	3919	3473
oar-miR-654-5p	circRNA_13273|Chr3:196784652_196836789_+	170	-31.51	170	-31.51	95146	24	4839	3473
oar-miR-654-5p	circRNA_13274|Chr3:196787606_196799929_+	170	-31.51	170	-31.51	95147	24	777	519
oar-miR-654-5p	circRNA_13275|Chr3:196799263_196836789_+	170	-31.51	170	-31.51	95148	24	1775	409
oar-miR-654-5p	circRNA_13504|Chr3:228597879_228616482_+	168	-31.56	168	-31.56	95377	24	18604	13359
oar-miR-654-5p	circRNA_13717|Chr4:18567793_18606944_-	182	-32.13	182	-32.13	95590	24	22105	20624
oar-miR-654-5p	circRNA_13783|Chr4:30529250_30541359_+	176	-31.47	176	-31.47	95656	24	12110	11196
oar-miR-654-5p	circRNA_13784|Chr4:30533322_30541359_+	176	-31.47	176	-31.47	95657	24	8038	7124
oar-miR-654-5p	circRNA_13785|Chr4:30533522_30541359_+	176	-31.47	176	-31.47	95658	24	7838	6924
oar-miR-654-5p	circRNA_13791|Chr4:30824221_30898954_+	161	-30.67	161	-30.67	95664	24	74734	63550
oar-miR-654-5p	circRNA_13793|Chr4:30856196_30898954_+	161	-30.67	161	-30.67	95666	24	42759	31575
oar-miR-654-5p	circRNA_14176|Chr4:96152549_96189291_-	171	-30.8	171	-30.8	96049	24	1448	823
oar-miR-654-5p	circRNA_14546|Chr5:17139611_17166357_-	170	-30.6	170	-30.6	96419	24	21181	5885
oar-miR-654-5p	circRNA_14547|Chr5:17146103_17177302_-	170	-30.6	170	-30.6	96420	24	21111	12307
oar-miR-3956-3p	circRNA_12880|Chr3:143578025_143645411_-	166	-30.58	166	-30.58	109981	23	61293	37698
oar-miR-3956-3p	circRNA_12896|Chr3:144705306_144802913_+	164	-33.26	164	-33.26	109997	23	86370	75546
oar-miR-3956-3p	circRNA_12899|Chr3:144711026_144801410_+	164	-33.26	164	-33.26	110000	23	77116	67795
oar-miR-3956-3p	circRNA_12900|Chr3:144712542_144802913_+	164	-33.26	164	-33.26	110001	23	78480	67656
oar-miR-3956-3p	circRNA_12902|Chr3:144725388_144810548_+	164	-33.26	164	-33.26	110003	23	79545	66702
oar-miR-3956-3p	circRNA_13246|Chr3:192405229_192422952_-	178	-37.23	178	-37.23	110347	23	13943	8087
oar-miR-3956-3p	circRNA_13247|Chr3:192409036_192473268_-	178	-37.23	178	-37.23	110348	23	63911	58403
oar-miR-3956-3p	circRNA_13539|Chr3:232712691_232755523_-	168	-33.14	168	-33.14	110640	23	42833	1714
oar-miR-3956-3p	circRNA_13553|Chr3:233999140_234050681_-	332	-63.6	166	-31.8	110654	23	49396	23899 41704
oar-miR-3956-3p	circRNA_13554|Chr3:234018074_234039236_-	166	-31.8	166	-31.8	110655	23	19789	12454
oar-miR-3956-3p	circRNA_14059|Chr4:70630246_70647484_-	161	-32.71	161	-32.71	111160	23	7517	1993
oar-miR-3956-3p	circRNA_14273|Chr4:112687843_112689475_-	177	-32.85	177	-32.85	111374	23	273	44
oar-miR-3956-3p	circRNA_14276|Chr4:112853356_112854507_-	168	-30.65	168	-30.65	111377	23	1152	494
oar-miR-544-3p	circRNA_13889|Chr4:45202548_45286311_-	195	-30.3	195	-30.3	124526	21	26829	9431
oar-miR-134-3p	circRNA_13000|Chr3:160285283_160291036_-	164	-30.78	164	-30.78	140557	23	5754	3190
oar-miR-134-3p	circRNA_13057|Chr3:165362680_165417610_+	157	-32.59	157	-32.59	140614	23	54931	48534
oar-miR-134-3p	circRNA_13138|Chr3:178832163_178846718_+	161	-30.47	161	-30.47	140695	23	1319	498
oar-miR-134-3p	circRNA_13139|Chr3:178835921_178846718_+	161	-30.47	161	-30.47	140696	23	1089	268
oar-miR-134-3p	circRNA_13462|Chr3:219383184_219420979_+	178	-36.42	178	-36.42	141019	23	37796	37084
oar-miR-134-3p	circRNA_13582|Chr3:237344056_237350715_+	175	-35.17	175	-35.17	141139	23	6660	5143
oar-miR-134-3p	circRNA_13600|Chr4:5829985_5832874_+	163	-30.98	163	-30.98	141157	23	440	311
oar-miR-134-3p	circRNA_13601|Chr4:5829985_5839778_+	163	-30.98	163	-30.98	141158	23	583	311
oar-miR-134-3p	circRNA_13753|Chr4:28241089_28311759_-	322	-61.5	161	-30.75	141310	23	59489	15341 55563
oar-miR-134-3p	circRNA_14062|Chr4:70764359_70786648_-	152	-32.02	152	-32.02	141619	23	1385	1194
oar-miR-134-3p	circRNA_14316|Chr4:122129515_122129663_-	165	-30.14	165	-30.14	141873	23	149	12
oar-miR-668-5p	circRNA_13567|Chr3:236998942_237005658_+	162	-32.45	162	-32.45	142816	21	1492	444
oar-miR-485-5p	circRNA_13318|Chr3:202777547_202780986_-	161	-30.37	161	-30.37	145951	23	3440	409
oar-miR-485-5p	circRNA_13824|Chr4:37210776_37293464_+	166	-30.81	166	-30.81	146457	23	75442	70446
oar-miR-154b-5p	circRNA_12880|Chr3:143578025_143645411_-	183	-31.09	183	-31.09	153973	23	61293	50389
oar-miR-541-5p	circRNA_13545|Chr3:233197300_233201432_+	181	-31.98	181	-31.98	164790	25	902	161
oar-miR-541-3p	circRNA_13019|Chr3:161146287_161174861_-	158	-30.83	158	-30.83	165956	24	27652	2834
oar-miR-541-3p	circRNA_13240|Chr3:190354529_190418861_+	157	-30.91	157	-30.91	166177	24	64333	52650
oar-miR-541-3p	circRNA_13246|Chr3:192405229_192422952_-	175	-33.54	175	-33.54	166183	24	13943	11806
oar-miR-541-3p	circRNA_13247|Chr3:192409036_192473268_-	175	-33.54	175	-33.54	166184	24	63911	62122
oar-miR-541-3p	circRNA_13462|Chr3:219383184_219420979_+	157	-30.09	157	-30.09	166399	24	37796	8930
oar-miR-541-3p	circRNA_13551|Chr3:233743732_233764381_+	163	-32.2	163	-32.2	166488	24	2108	1710
oar-miR-541-3p	circRNA_13753|Chr4:28241089_28311759_-	312	-66.44	156	-33.22	166690	24	59489	12378 52704
oar-miR-541-3p	circRNA_13824|Chr4:37210776_37293464_+	313	-61.47	157	-31.33	166761	24	75442	18741 146
oar-miR-541-3p	circRNA_14230|Chr4:109615759_109679754_+	157	-30.2	157	-30.2	167167	24	63996	49310
oar-miR-541-3p	circRNA_14326|Chr4:124594035_124629990_+	150	-30.36	150	-30.36	167263	24	25244	21991
oar-miR-541-3p	circRNA_14452|Chr5:3903558_3915141_-	164	-30.76	164	-30.76	167389	24	11584	11171
oar-miR-541-3p	circRNA_14472|Chr5:9994902_9997782_-	157	-30.25	157	-30.25	167409	24	547	15
oar-miR-541-3p	circRNA_14510|Chr5:13791292_13798277_+	161	-30.9	161	-30.9	167447	24	955	339
oar-miR-541-3p	circRNA_14515|Chr5:14055013_14056330_-	164	-33.4	164	-33.4	167452	24	511	456
oar-miR-3957-5p	circRNA_12888|Chr3:143616808_143657330_-	164	-31.95	164	-31.95	167517	24	37738	1736
oar-miR-3957-5p	circRNA_13240|Chr3:190354529_190418861_+	168	-31.04	168	-31.04	167869	24	64333	54413
oar-miR-3957-5p	circRNA_13457|Chr3:218232518_218250831_-	157	-31.8	157	-31.8	168086	24	681	530
oar-miR-3957-5p	circRNA_13458|Chr3:218232518_218267940_-	157	-31.8	157	-31.8	168087	24	846	695
oar-miR-3957-5p	circRNA_13469|Chr3:222693598_222696153_+	175	-35.78	175	-35.78	168098	24	422	56
oar-miR-3957-5p	circRNA_13553|Chr3:233999140_234050681_-	167	-35.5	167	-35.5	168182	24	49396	46184
oar-miR-3957-5p	circRNA_13555|Chr3:234107388_234113102_-	165	-31.73	165	-31.73	168184	24	5715	3159
oar-miR-3957-5p	circRNA_13616|Chr4:10128496_10129249_+	159	-32.33	159	-32.33	168245	24	754	643
oar-miR-3957-5p	circRNA_13753|Chr4:28241089_28311759_-	338	-67.38	169	-33.69	168382	24	59489	15310 55532
oar-miR-150	circRNA_13247|Chr3:192409036_192473268_-	157	-30.69	157	-30.69	206792	22	63911	12736
oar-miR-150	circRNA_14229|Chr4:108469691_108509474_-	158	-31.27	158	-31.27	207774	22	38951	21193
oar-miR-25	circRNA_14309|Chr4:121491309_121504888_+	175	-32.07	175	-32.07	234926	21	13580	3782
oar-miR-362	circRNA_13802|Chr4:34859313_34873299_-	176	-32.16	176	-32.16	251339	24	13987	8343
oar-miR-431	circRNA_16236|Chr7:22813009_22841705_+	155	-31.2	155	-31.2	1665	23	18505	15995
oar-miR-431	circRNA_16241|Chr7:22821054_22850681_+	155	-31.2	155	-31.2	1670	23	12734	7950
oar-miR-127	circRNA_15700|Chr6:102251627_102311236_-	179	-34.04	179	-34.04	3263	23	1725	916
oar-miR-127	circRNA_16480|Chr7:53971944_53978811_-	167	-32.55	167	-32.55	4043	23	441	360
oar-miR-127	circRNA_16481|Chr7:53971944_53978951_-	167	-32.55	167	-32.55	4044	23	581	500
oar-miR-432	circRNA_14895|Chr5:71480221_71534370_-	159	-31.37	159	-31.37	4592	23	47576	47160
oar-miR-432	circRNA_16236|Chr7:22813009_22841705_+	166	-31.2	166	-31.2	5933	23	18505	8502
oar-miR-432	circRNA_16237|Chr7:22817025_22846092_+	166	-31.2	166	-31.2	5934	23	22276	4486
oar-miR-432	circRNA_16240|Chr7:22820519_22848884_+	166	-31.2	166	-31.2	5937	23	20946	992
oar-miR-432	circRNA_16241|Chr7:22821054_22850681_+	166	-31.2	166	-31.2	5938	23	12734	457
oar-miR-133	circRNA_14949|Chr5:85118885_85160697_+	159	-31.12	159	-31.12	19584	22	41813	15143
oar-miR-133	circRNA_16236|Chr7:22813009_22841705_+	164	-30.51	164	-30.51	20871	22	18505	9875
oar-miR-133	circRNA_16237|Chr7:22817025_22846092_+	164	-30.51	164	-30.51	20872	22	22276	5859
oar-miR-133	circRNA_16240|Chr7:22820519_22848884_+	164	-30.51	164	-30.51	20875	22	20946	2365
oar-miR-133	circRNA_16241|Chr7:22821054_22850681_+	164	-30.51	164	-30.51	20876	22	12734	1830
oar-miR-133	circRNA_16608|Chr7:63977098_64003109_+	170	-33.4	170	-33.4	21243	22	13646	1068
oar-miR-493-3p	circRNA_16532|Chr7:57909891_57913138_-	167	-30.06	167	-30.06	27569	22	3248	2363
oar-miR-493-3p	circRNA_16533|Chr7:57909891_57933615_-	167	-30.06	167	-30.06	27570	22	23725	22840
oar-miR-665-5p	circRNA_15162|Chr6:6697611_6748590_-	167	-32.9	167	-32.9	28333	22	43406	39392
oar-miR-665-5p	circRNA_15539|Chr6:75769388_75809037_-	171	-32.66	171	-32.66	28710	22	17372	11710
oar-miR-665-5p	circRNA_15636|Chr6:95205725_95292199_-	153	-32.3	153	-32.3	28807	22	85624	45405
oar-miR-665-5p	circRNA_15637|Chr6:95205725_95296614_-	153	-32.3	153	-32.3	28808	22	85751	45532
oar-miR-665-5p	circRNA_15915|Chr6:128681323_128704178_-	154	-35.32	154	-35.32	29086	22	1909	110
oar-miR-665-5p	circRNA_15916|Chr6:128701582_128704178_-	154	-35.32	154	-35.32	29087	22	788	110
oar-miR-665-3p	circRNA_15932|Chr7:953525_971927_+	171	-30.9	171	-30.9	31237	22	18403	1844
oar-miR-665-3p	circRNA_16467|Chr7:52691138_52705285_+	174	-31.9	174	-31.9	31772	22	858	768
oar-miR-665-3p	circRNA_16468|Chr7:52702815_52709494_+	174	-31.9	174	-31.9	31773	22	816	457
oar-miR-433-5p	circRNA_15882|Chr6:125099213_125161983_+	171	-30.45	171	-30.45	33321	23	56788	11216
oar-miR-433-5p	circRNA_16094|Chr7:13144046_13144691_-	172	-31.79	172	-31.79	33533	23	646	620
oar-miR-433-3p	circRNA_15801|Chr6:111844743_111880757_+	176	-30.23	176	-30.23	35374	22	554	332
oar-miR-433-3p	circRNA_15802|Chr6:111844743_111898605_+	176	-30.23	176	-30.23	35375	22	1209	332
oar-miR-433-3p	circRNA_15803|Chr6:111867552_111880757_+	176	-30.23	176	-30.23	35376	22	431	209
oar-miR-433-3p	circRNA_15804|Chr6:111877580_111898605_+	176	-30.23	176	-30.23	35377	22	907	30
oar-miR-370-3p	circRNA_14679|Chr5:29429121_29498565_-	158	-30.71	158	-30.71	38520	24	1558	1344
oar-miR-370-3p	circRNA_14680|Chr5:29429658_29498565_-	158	-30.71	158	-30.71	38521	24	1534	1344
oar-miR-370-3p	circRNA_14923|Chr5:84044393_84053054_+	162	-30.12	162	-30.12	38764	24	287	95
oar-miR-370-3p	circRNA_14955|Chr5:86066069_86082052_+	155	-30.2	155	-30.2	38796	24	15034	4226
oar-miR-370-3p	circRNA_14958|Chr5:86252715_86303139_+	175	-35	175	-35	38799	24	50425	31495
oar-miR-370-3p	circRNA_14959|Chr5:86252715_86309789_+	175	-35	175	-35	38800	24	57075	31495
oar-miR-370-3p	circRNA_15042|Chr5:101983261_101990683_-	153	-30.61	153	-30.61	38883	24	7423	1748
oar-miR-370-3p	circRNA_15051|Chr5:102319921_102373542_+	166	-33.24	166	-33.24	38892	24	32744	20638
oar-miR-370-3p	circRNA_15056|Chr5:102325055_102373542_+	166	-33.24	166	-33.24	38897	24	29216	15504
oar-miR-370-3p	circRNA_15130|Chr5:116117493_116132257_+	150	-30.18	150	-30.18	38971	24	14765	2567
oar-miR-370-3p	circRNA_15131|Chr5:116180026_116182061_+	157	-30.13	157	-30.13	38972	24	2036	1405
oar-miR-370-3p	circRNA_15161|Chr6:5631413_5661309_+	167	-30.52	167	-30.52	39002	24	29897	8722
oar-miR-370-3p	circRNA_15182|Chr6:7804584_7813343_-	157	-31.29	157	-31.29	39023	24	3138	1447
oar-miR-370-3p	circRNA_15194|Chr6:10960956_11043814_-	156	-30.93	156	-30.93	39035	24	82859	26860
oar-miR-370-3p	circRNA_15199|Chr6:15458052_15521029_-	165	-31.26	165	-31.26	39040	24	36691	4726
oar-miR-370-3p	circRNA_15200|Chr6:15479771_15521029_-	165	-31.26	165	-31.26	39041	24	1315	1008
oar-miR-370-3p	circRNA_15438|Chr6:63925812_63996608_+	165	-31.04	165	-31.04	39279	24	4036	2492
oar-miR-370-3p	circRNA_15440|Chr6:63938616_63996608_+	165	-31.04	165	-31.04	39281	24	35546	34002
oar-miR-370-3p	circRNA_15442|Chr6:63972541_63996608_+	165	-31.04	165	-31.04	39283	24	1621	77
oar-miR-370-3p	circRNA_15743|Chr6:106130310_106226743_-	161	-31.09	161	-31.09	39584	24	46164	2677
oar-miR-370-3p	circRNA_15846|Chr6:115290473_115295022_-	151	-32.91	151	-32.91	39687	24	1150	317
oar-miR-370-3p	circRNA_15847|Chr6:115954450_115961225_-	168	-30.72	168	-30.72	39688	24	4452	2405
oar-miR-370-3p	circRNA_15882|Chr6:125099213_125161983_+	346	-69.24	174	-36.02	39723	24	56788	52054 50916
oar-miR-370-3p	circRNA_15897|Chr6:126357867_126391861_-	162	-31.4	162	-31.4	39738	24	838	736
oar-miR-370-3p	circRNA_15932|Chr7:953525_971927_+	161	-30.49	161	-30.49	39773	24	18403	16699
oar-miR-370-3p	circRNA_15985|Chr7:5801688_5838947_-	162	-32.82	162	-32.82	39826	24	2569	693
oar-miR-370-3p	circRNA_15986|Chr7:5837361_5838947_-	162	-32.82	162	-32.82	39827	24	1587	693
oar-miR-370-3p	circRNA_16052|Chr7:10566528_10619881_-	330	-69.24	173	-34.7	39893	24	53354	10531 5375
oar-miR-370-3p	circRNA_16236|Chr7:22813009_22841705_+	157	-33.55	157	-33.55	40077	24	18505	6369
oar-miR-370-3p	circRNA_16237|Chr7:22817025_22846092_+	157	-33.55	157	-33.55	40078	24	22276	2353
oar-miR-370-3p	circRNA_16425|Chr7:48442959_48469348_-	167	-30.11	167	-30.11	40266	24	993	372
oar-miR-370-3p	circRNA_16426|Chr7:48442959_48498806_-	167	-30.11	167	-30.11	40267	24	30451	29830
oar-miR-370-3p	circRNA_16427|Chr7:48442959_48540962_-	167	-30.11	167	-30.11	40268	24	1058	437
oar-miR-370-3p	circRNA_16428|Chr7:48460519_48469348_-	167	-30.11	167	-30.11	40269	24	824	372
oar-miR-370-3p	circRNA_16452|Chr7:52312330_52401670_+	181	-36.98	181	-36.98	40293	24	89341	86012
oar-miR-370-3p	circRNA_16462|Chr7:52577940_52590158_-	173	-33.19	173	-33.19	40303	24	1211	301
oar-miR-370-3p	circRNA_16614|Chr7:67046341_67062898_-	160	-31.17	160	-31.17	40455	24	881	73
oar-miR-370-3p	circRNA_16615|Chr7:67046341_67112500_-	160	-31.17	160	-31.17	40456	24	44973	44165
oar-miR-370-3p	circRNA_16663|Chr7:72970118_72972996_-	157	-30.31	157	-30.31	40504	24	2879	1320
oar-miR-370-3p	circRNA_16664|Chr7:72972784_72981955_-	168	-33.38	168	-33.38	40505	24	1852	751
oar-miR-370-3p	circRNA_16665|Chr7:72975226_72981955_-	168	-33.38	168	-33.38	40506	24	1639	751
oar-miR-323a-5p	circRNA_16452|Chr7:52312330_52401670_+	166	-30.72	166	-30.72	72303	21	89341	2147
oar-miR-1193-5p	circRNA_14857|Chr5:63201693_63239358_+	158	-33.23	158	-33.23	92048	23	37666	13022
oar-miR-1193-5p	circRNA_15882|Chr6:125099213_125161983_+	163	-31.45	163	-31.45	93073	23	56788	24943
oar-miR-1193-5p	circRNA_16159|Chr7:19572675_19586537_+	177	-32.39	177	-32.39	93350	23	13863	11837
oar-miR-1193-5p	circRNA_16160|Chr7:19572675_19600654_+	177	-32.39	177	-32.39	93351	23	27980	11837
oar-miR-654-5p	circRNA_14753|Chr5:45700888_45701066_-	174	-31.61	174	-31.61	119686	24	179	77
oar-miR-654-5p	circRNA_14754|Chr5:46088853_46114588_-	175	-36.1	175	-36.1	119687	24	5550	2828
oar-miR-654-5p	circRNA_15084|Chr5:113357163_113365369_-	159	-30.83	159	-30.83	120017	24	8207	1798
oar-miR-654-5p	circRNA_15087|Chr5:114233231_114268346_-	170	-35	170	-35	120020	24	35116	32210
oar-miR-654-5p	circRNA_15690|Chr6:101439012_101465175_+	168	-30.15	168	-30.15	120623	24	3469	3210
oar-miR-654-5p	circRNA_16429|Chr7:48498498_48572087_-	161	-32.18	161	-32.18	121362	24	73590	43483
oar-miR-3956-3p	circRNA_14783|Chr5:49039173_49054110_-	166	-31.05	166	-31.05	138922	23	14495	11855
oar-miR-3956-3p	circRNA_14857|Chr5:63201693_63239358_+	160	-32.46	160	-32.46	138996	23	37666	29472
oar-miR-3956-3p	circRNA_15105|Chr5:115373432_115393784_-	166	-30.29	166	-30.29	139244	23	20353	8907
oar-miR-134-3p	circRNA_14600|Chr5:23041122_23061246_-	176	-31.13	176	-31.13	177151	23	20125	19765
oar-miR-134-3p	circRNA_14618|Chr5:23198817_23250619_-	171	-31.17	171	-31.17	177169	23	23246	15830
oar-miR-134-3p	circRNA_14735|Chr5:39275141_39276914_-	169	-33.1	169	-33.1	177286	23	1774	240
oar-miR-134-3p	circRNA_14820|Chr5:54833051_54841223_+	156	-32.85	156	-32.85	177371	23	8173	1752
oar-miR-134-3p	circRNA_15091|Chr5:114650731_114739286_+	170	-34.93	170	-34.93	177642	23	88556	76963
oar-miR-134-3p	circRNA_15199|Chr6:15458052_15521029_-	164	-32	164	-32	177750	23	36691	18422
oar-miR-134-3p	circRNA_15440|Chr6:63938616_63996608_+	166	-30.38	166	-30.38	177991	23	35546	18964
oar-miR-134-3p	circRNA_15743|Chr6:106130310_106226743_-	175	-34.98	175	-34.98	178294	23	46164	27395
oar-miR-134-3p	circRNA_16051|Chr7:10552273_10627778_-	166	-35.49	166	-35.49	178602	23	8057	4337
oar-miR-134-3p	circRNA_16233|Chr7:22804768_22830363_+	173	-32.12	173	-32.12	178784	23	18069	16552
oar-miR-134-3p	circRNA_16236|Chr7:22813009_22841705_+	173	-32.12	173	-32.12	178787	23	18505	15838
oar-miR-134-3p	circRNA_16237|Chr7:22817025_22846092_+	173	-32.12	173	-32.12	178788	23	22276	11822
oar-miR-134-3p	circRNA_16240|Chr7:22820519_22848884_+	173	-32.12	173	-32.12	178791	23	20946	8328
oar-miR-134-3p	circRNA_16241|Chr7:22821054_22850681_+	173	-32.12	173	-32.12	178792	23	12734	7793
oar-miR-134-3p	circRNA_16242|Chr7:22823647_22854832_+	173	-32.12	173	-32.12	178793	23	21170	5200
oar-miR-134-3p	circRNA_16429|Chr7:48498498_48572087_-	161	-30.77	161	-30.77	178980	23	73590	19891
oar-miR-134-3p	circRNA_16484|Chr7:54155782_54177325_-	165	-30.45	165	-30.45	179035	23	2388	1343
oar-miR-134-3p	circRNA_16485|Chr7:54174863_54177325_-	165	-30.45	165	-30.45	179036	23	1682	1343
oar-miR-485-5p	circRNA_15985|Chr7:5801688_5838947_-	165	-30.42	165	-30.42	184938	23	2569	157
oar-miR-485-5p	circRNA_15986|Chr7:5837361_5838947_-	165	-30.42	165	-30.42	184939	23	1587	157
oar-miR-154b-5p	circRNA_16618|Chr7:67551906_67556150_-	164	-30.99	164	-30.99	196241	23	361	319
oar-miR-541-3p	circRNA_14754|Chr5:46088853_46114588_-	176	-41.21	176	-41.21	209315	24	5550	730
oar-miR-541-3p	circRNA_15502|Chr6:73419715_73467316_-	177	-32.24	177	-32.24	210063	24	14740	11714
oar-miR-541-3p	circRNA_15503|Chr6:73431158_73473252_-	177	-32.24	177	-32.24	210064	24	20555	17650
oar-miR-541-3p	circRNA_15745|Chr6:107199384_107287869_-	159	-31.15	159	-31.15	210306	24	88486	59023
oar-miR-541-3p	circRNA_15882|Chr6:125099213_125161983_+	160	-32.53	160	-32.53	210443	24	56788	34128
oar-miR-541-3p	circRNA_16217|Chr7:20844122_20859477_-	161	-31.59	161	-31.59	210778	24	12473	426
oar-miR-3957-5p	circRNA_14608|Chr5:23118771_23178158_-	168	-34.84	168	-34.84	211303	24	1232	409
oar-miR-3957-5p	circRNA_14609|Chr5:23118771_23179290_-	168	-34.84	168	-34.84	211304	24	1440	617
oar-miR-3957-5p	circRNA_14610|Chr5:23118771_23185365_-	168	-34.84	168	-34.84	211305	24	1542	719
oar-miR-3957-5p	circRNA_14892|Chr5:68844106_68915848_+	173	-31.36	173	-31.36	211587	24	58012	2058
oar-miR-3957-5p	circRNA_15084|Chr5:113357163_113365369_-	164	-31.09	164	-31.09	211779	24	8207	6174
oar-miR-3957-5p	circRNA_15882|Chr6:125099213_125161983_+	156	-37.45	156	-37.45	212577	24	56788	37128
oar-miR-3957-5p	circRNA_15887|Chr6:125418864_125501804_+	168	-30.04	168	-30.04	212582	24	1771	879
oar-miR-3957-5p	circRNA_15888|Chr6:125418864_125514617_+	168	-30.04	168	-30.04	212583	24	2030	879
oar-miR-3957-5p	circRNA_15889|Chr6:125487004_125501804_+	168	-30.04	168	-30.04	212584	24	914	22
oar-miR-3957-5p	circRNA_16233|Chr7:22804768_22830363_+	172	-31.25	172	-31.25	212928	24	18069	107
oar-miR-3957-5p	circRNA_16246|Chr7:23099581_23115127_+	170	-35.08	170	-35.08	212941	24	2188	1
oar-miR-3957-5p	circRNA_16452|Chr7:52312330_52401670_+	170	-32.55	170	-32.55	213147	24	89341	44068
oar-miR-3957-5p	circRNA_16664|Chr7:72972784_72981955_-	176	-31.3	176	-31.3	213359	24	1852	1318
oar-miR-3957-5p	circRNA_16665|Chr7:72975226_72981955_-	176	-31.3	176	-31.3	213360	24	1639	1318
oar-miR-410-5p	circRNA_15017|Chr5:99802184_99803876_+	183	-32.1	183	-32.1	228784	23	431	218
oar-miR-410-5p	circRNA_15018|Chr5:99802184_99831540_+	183	-32.1	183	-32.1	228785	23	1821	218
oar-miR-150	circRNA_14740|Chr5:41107957_41122601_+	170	-32.17	170	-32.17	260517	22	14645	1164
oar-miR-150	circRNA_14783|Chr5:49039173_49054110_-	166	-32.56	166	-32.56	260560	22	14495	14105
oar-miR-150	circRNA_14895|Chr5:71480221_71534370_-	163	-31.19	163	-31.19	260672	22	47576	29902
oar-miR-150	circRNA_15051|Chr5:102319921_102373542_+	167	-34.48	167	-34.48	260828	22	32744	5848
oar-miR-150	circRNA_15056|Chr5:102325055_102373542_+	167	-34.48	167	-34.48	260833	22	29216	714
oar-miR-150	circRNA_16597|Chr7:62948510_62980651_+	166	-31.39	166	-31.39	262374	22	19442	8425
oar-miR-17-5p	circRNA_16326|Chr7:38129226_38147929_-	184	-30.38	184	-30.38	268505	22	10229	3467
oar-miR-23a	circRNA_15000|Chr5:97898573_97955213_+	181	-32.39	181	-32.39	290653	22	56641	17915
oar-miR-27a	circRNA_15920|Chr6:129465021_129471129_+	171	-30.65	171	-30.65	302243	21	849	820
oar-miR-30a-5p	circRNA_15481|Chr6:65896047_65914248_+	185	-32.15	185	-32.15	306072	23	18202	17170
oar-miR-30a-5p	circRNA_16615|Chr7:67046341_67112500_-	174	-32.09	174	-32.09	307206	23	44973	38279
oar-miR-362	circRNA_16232|Chr7:22217199_22219161_+	177	-30.79	177	-30.79	317493	24	655	434
oar-miR-431	circRNA_17442|Chr8:73880460_73898484_-	171	-30.12	171	-30.12	737	23	15870	1677
oar-miR-431	circRNA_17443|Chr8:73880460_73952850_-	171	-30.12	171	-30.12	738	23	70236	56043
oar-miR-432	circRNA_16759|Chr7:80129770_80211257_+	184	-33.66	184	-33.66	3108	23	68571	68518
oar-miR-432	circRNA_17373|Chr8:63399852_63450234_+	174	-30.29	174	-30.29	3722	23	50383	18997
oar-miR-432	circRNA_17374|Chr8:63399852_63497404_+	174	-30.29	174	-30.29	3723	23	97553	18997
oar-miR-432	circRNA_17377|Chr8:63412267_63422832_+	174	-30.29	174	-30.29	3726	23	10566	6582
oar-miR-432	circRNA_17378|Chr8:63412267_63450234_+	174	-30.29	174	-30.29	3727	23	37968	6582
oar-miR-432	circRNA_17379|Chr8:63412267_63465889_+	174	-30.29	174	-30.29	3728	23	53623	6582
oar-miR-432	circRNA_17692|ChrX:5887098_5978222_+	154	-33.32	154	-33.32	4041	23	91125	61080
oar-miR-432	circRNA_18179|ChrX:133391185_133474741_+	162	-30.09	162	-30.09	4528	23	48487	19663
oar-miR-125b	circRNA_17236|Chr8:37074679_37142819_-	179	-31.27	179	-31.27	12747	21	59462	43842
oar-miR-133	circRNA_17236|Chr8:37074679_37142819_-	159	-32.45	159	-32.45	14274	22	59462	10351
oar-miR-133	circRNA_17237|Chr8:37556622_37583055_-	156	-31.24	156	-31.24	14275	22	26434	2051
oar-miR-133	circRNA_17797|ChrX:38672139_38697049_+	168	-34.86	168	-34.86	14835	22	24911	20619
oar-miR-665-5p	circRNA_17236|Chr8:37074679_37142819_-	333	-62.52	167	-32.02	20382	22	59462	10071 4334
oar-miR-665-5p	circRNA_17374|Chr8:63399852_63497404_+	171	-30.83	171	-30.83	20520	22	97553	64912
oar-miR-665-5p	circRNA_17379|Chr8:63412267_63465889_+	171	-30.83	171	-30.83	20525	22	53623	52497
oar-miR-665-5p	circRNA_17531|Chr8:81180589_81270154_+	167	-32.02	167	-32.02	20677	22	89566	1609
oar-miR-665-5p	circRNA_17685|ChrX:5718968_5731510_+	171	-34.86	171	-34.86	20831	22	12543	4777
oar-miR-665-5p	circRNA_17686|ChrX:5718968_5756780_+	171	-34.86	171	-34.86	20832	22	37813	4777
oar-miR-665-5p	circRNA_17687|ChrX:5721479_5731510_+	171	-34.86	171	-34.86	20833	22	10032	2266
oar-miR-665-5p	circRNA_17705|ChrX:7512802_7555524_+	158	-30.46	158	-30.46	20851	22	42723	25195
oar-miR-665-5p	circRNA_17834|ChrX:48241264_48271245_-	157	-34.81	157	-34.81	20980	22	19553	1165
oar-miR-665-5p	circRNA_17835|ChrX:48269656_48271245_-	157	-34.81	157	-34.81	20981	22	1590	1165
oar-miR-665-5p	circRNA_17879|ChrX:55488717_55530565_+	166	-30.79	166	-30.79	21025	22	41849	2571
oar-miR-665-3p	circRNA_17208|Chr8:33927785_34004805_-	169	-31.4	169	-31.4	21881	22	77021	55285
oar-miR-665-3p	circRNA_18154|ChrX:126952676_127000324_-	174	-34.94	174	-34.94	22827	22	47649	37275
oar-miR-665-3p	circRNA_18155|ChrX:126952676_127001108_-	174	-34.94	174	-34.94	22828	22	48433	38059
oar-miR-665-3p	circRNA_18179|ChrX:133391185_133474741_+	167	-30.4	167	-30.4	22852	22	48487	24536
oar-miR-370-5p	circRNA_17036|Chr8:14221281_14235747_-	174	-33.27	174	-33.27	26290	22	14467	10657
oar-miR-370-5p	circRNA_17705|ChrX:7512802_7555524_+	320	-63.84	163	-32.14	26959	22	42723	9382 33744
oar-miR-370-3p	circRNA_16759|Chr7:80129770_80211257_+	161	-33.77	161	-33.77	27540	24	68571	23982
oar-miR-370-3p	circRNA_16827|Chr7:88380578_88419322_+	156	-30.39	156	-30.39	27608	24	924	704
oar-miR-370-3p	circRNA_16828|Chr7:88380578_88429360_+	156	-30.39	156	-30.39	27609	24	1185	704
oar-miR-370-3p	circRNA_16829|Chr7:88400456_88419322_+	156	-30.39	156	-30.39	27610	24	784	564
oar-miR-370-3p	circRNA_16830|Chr7:88402834_88419322_+	156	-30.39	156	-30.39	27611	24	530	310
oar-miR-370-3p	circRNA_16831|Chr7:88402834_88429360_+	156	-30.39	156	-30.39	27612	24	791	310
oar-miR-370-3p	circRNA_16843|Chr7:90623947_90626648_+	161	-30.02	161	-30.02	27624	24	283	156
oar-miR-370-3p	circRNA_16845|Chr7:91008848_91061417_+	173	-32.16	173	-32.16	27626	24	1788	1611
oar-miR-370-3p	circRNA_17036|Chr8:14221281_14235747_-	156	-31.92	156	-31.92	27817	24	14467	10981
oar-miR-370-3p	circRNA_17109|Chr8:28219796_28284013_+	159	-30.08	159	-30.08	27890	24	3664	1251
oar-miR-370-3p	circRNA_17112|Chr8:28254060_28255968_+	159	-30.08	159	-30.08	27893	24	297	9
oar-miR-370-3p	circRNA_17113|Chr8:28254060_28260505_+	159	-30.08	159	-30.08	27894	24	614	9
oar-miR-370-3p	circRNA_17114|Chr8:28254060_28263597_+	159	-30.08	159	-30.08	27895	24	1229	9
oar-miR-370-3p	circRNA_17115|Chr8:28254060_28277450_+	159	-30.08	159	-30.08	27896	24	2080	9
oar-miR-370-3p	circRNA_17116|Chr8:28254060_28280431_+	159	-30.08	159	-30.08	27897	24	2234	9
oar-miR-370-3p	circRNA_17373|Chr8:63399852_63450234_+	160	-30.24	160	-30.24	28154	24	50383	41771
oar-miR-370-3p	circRNA_17374|Chr8:63399852_63497404_+	160	-30.24	160	-30.24	28155	24	97553	41771
oar-miR-370-3p	circRNA_17378|Chr8:63412267_63450234_+	160	-30.24	160	-30.24	28159	24	37968	29356
oar-miR-370-3p	circRNA_17379|Chr8:63412267_63465889_+	160	-30.24	160	-30.24	28160	24	53623	29356
oar-miR-370-3p	circRNA_17398|Chr8:66921903_66988413_-	175	-34.86	175	-34.86	28179	24	24021	7173
oar-miR-370-3p	circRNA_17479|Chr8:75528509_75553459_+	163	-34.19	163	-34.19	28260	24	1289	1094
oar-miR-370-3p	circRNA_17480|Chr8:75551939_75562780_+	163	-34.19	163	-34.19	28261	24	613	132
oar-miR-370-3p	circRNA_17481|Chr8:75551939_75566376_+	163	-34.19	163	-34.19	28262	24	689	132
oar-miR-370-3p	circRNA_17499|Chr8:77076551_77086666_-	162	-32.23	162	-32.23	28280	24	858	39
oar-miR-370-3p	circRNA_17500|Chr8:77079002_77086666_-	162	-32.23	162	-32.23	28281	24	714	39
oar-miR-370-3p	circRNA_17505|Chr8:78680246_78705742_+	152	-33.15	152	-33.15	28286	24	25497	21044
oar-miR-370-3p	circRNA_17531|Chr8:81180589_81270154_+	319	-62.94	165	-32.38	28312	24	89566	17192 19082
oar-miR-370-3p	circRNA_17570|Chr8:86079673_86090244_+	156	-31.71	156	-31.71	28351	24	10572	3896
oar-miR-370-3p	circRNA_17578|Chr8:88358803_88448406_+	153	-32.14	153	-32.14	28359	24	42814	24405
oar-miR-370-3p	circRNA_17593|Chr8:89519198_89537527_+	164	-34.29	164	-34.29	28374	24	18330	6301
oar-miR-370-3p	circRNA_17629|Chr8:97074901_97089973_+	155	-33.88	155	-33.88	28410	24	15073	854
oar-miR-370-3p	circRNA_17641|Chr8:98738815_98744769_+	162	-33.08	162	-33.08	28422	24	791	420
oar-miR-370-3p	circRNA_17685|ChrX:5718968_5731510_+	150	-31.21	150	-31.21	28466	24	12543	3732
oar-miR-370-3p	circRNA_17686|ChrX:5718968_5756780_+	150	-31.21	150	-31.21	28467	24	37813	3732
oar-miR-370-3p	circRNA_17687|ChrX:5721479_5731510_+	150	-31.21	150	-31.21	28468	24	10032	1221
oar-miR-370-3p	circRNA_17692|ChrX:5887098_5978222_+	174	-37.98	174	-37.98	28473	24	91125	89716
oar-miR-370-3p	circRNA_17797|ChrX:38672139_38697049_+	163	-31.97	163	-31.97	28578	24	24911	5492
oar-miR-370-3p	circRNA_17854|ChrX:53882662_53973511_+	159	-32.78	159	-32.78	28635	24	3301	2463
oar-miR-370-3p	circRNA_17908|ChrX:64784076_64820516_-	346	-74.98	182	-39.1	28689	24	36441	4173 21445
oar-miR-370-3p	circRNA_18154|ChrX:126952676_127000324_-	166	-33.25	166	-33.25	28935	24	47649	20786
oar-miR-370-3p	circRNA_18155|ChrX:126952676_127001108_-	166	-33.25	166	-33.25	28936	24	48433	21570
oar-miR-370-3p	circRNA_18157|ChrX:126968750_126998471_-	166	-33.25	166	-33.25	28938	24	29722	18933
oar-miR-370-3p	circRNA_18158|ChrX:126968750_127000324_-	166	-33.25	166	-33.25	28939	24	31575	20786
oar-miR-370-3p	circRNA_18160|ChrX:126977165_126998471_-	166	-33.25	166	-33.25	28941	24	21307	18933
oar-miR-370-3p	circRNA_18161|ChrX:126977165_127000324_-	166	-33.25	166	-33.25	28942	24	23160	20786
oar-miR-370-3p	circRNA_18162|ChrX:126977165_127000936_-	166	-33.25	166	-33.25	28943	24	23772	21398
oar-miR-370-3p	circRNA_18163|ChrX:126977165_127001108_-	166	-33.25	166	-33.25	28944	24	23944	21570
oar-miR-370-3p	circRNA_18186|ChrX:135692388_135705803_-	169	-30.98	169	-30.98	28967	24	13416	8907
oar-miR-1197-5p	circRNA_16737|Chr7:79558009_79566912_+	167	-30.49	167	-30.49	47369	22	3219	746
oar-miR-329b-3p	circRNA_17236|Chr8:37074679_37142819_-	163	-30.17	163	-30.17	58557	22	59462	53850
oar-miR-1193-5p	circRNA_16706|Chr7:76007858_76105587_+	162	-30.78	162	-30.78	65662	23	45039	43900
oar-miR-1193-5p	circRNA_16707|Chr7:76007858_76106158_+	162	-30.78	162	-30.78	65663	23	45140	43900
oar-miR-1193-5p	circRNA_17208|Chr8:33927785_34004805_-	154	-31.15	154	-31.15	66164	23	77021	3270
oar-miR-654-5p	circRNA_16969|Chr8:2477731_2484377_-	162	-30.55	162	-30.55	85776	24	2864	2302
oar-miR-654-5p	circRNA_16970|Chr8:2750413_2847404_-	166	-30.21	166	-30.21	85777	24	96992	9310
oar-miR-654-5p	circRNA_17593|Chr8:89519198_89537527_+	165	-30.94	165	-30.94	86400	24	18330	12302
oar-miR-654-5p	circRNA_17705|ChrX:7512802_7555524_+	168	-32.42	168	-32.42	86512	24	42723	17011
oar-miR-654-5p	circRNA_18154|ChrX:126952676_127000324_-	167	-30.03	167	-30.03	86961	24	47649	2518
oar-miR-654-5p	circRNA_18155|ChrX:126952676_127001108_-	167	-30.03	167	-30.03	86962	24	48433	3302
oar-miR-654-5p	circRNA_18157|ChrX:126968750_126998471_-	167	-30.03	167	-30.03	86964	24	29722	665
oar-miR-654-5p	circRNA_18158|ChrX:126968750_127000324_-	167	-30.03	167	-30.03	86965	24	31575	2518
oar-miR-654-5p	circRNA_18160|ChrX:126977165_126998471_-	167	-30.03	167	-30.03	86967	24	21307	665
oar-miR-654-5p	circRNA_18161|ChrX:126977165_127000324_-	167	-30.03	167	-30.03	86968	24	23160	2518
oar-miR-654-5p	circRNA_18162|ChrX:126977165_127000936_-	167	-30.03	167	-30.03	86969	24	23772	3130
oar-miR-654-5p	circRNA_18163|ChrX:126977165_127001108_-	167	-30.03	167	-30.03	86970	24	23944	3302
oar-miR-654-5p	circRNA_18164|ChrX:126996848_127001108_-	167	-30.03	167	-30.03	86971	24	4261	3302
oar-miR-654-3p	circRNA_16880|Chr7:104655181_104669338_-	182	-30.74	182	-30.74	87214	24	6589	304
oar-miR-3956-3p	circRNA_17274|Chr8:53104556_53114519_+	175	-35.55	175	-35.55	99824	23	9964	8921
oar-miR-134-5p	circRNA_16799|Chr7:86141784_86219922_+	162	-34.78	162	-34.78	125308	21	55127	50887
oar-miR-134-5p	circRNA_16805|Chr7:86161218_86219922_+	162	-34.78	162	-34.78	125314	21	38613	31453
oar-miR-134-5p	circRNA_16806|Chr7:86161218_86220026_+	162	-34.78	162	-34.78	125315	21	38717	31453
oar-miR-134-5p	circRNA_16807|Chr7:86161218_86220078_+	162	-34.78	162	-34.78	125316	21	38769	31453
oar-miR-134-5p	circRNA_16811|Chr7:86167251_86219922_+	162	-34.78	162	-34.78	125320	21	35242	25420
oar-miR-134-3p	circRNA_16759|Chr7:80129770_80211257_+	170	-32.72	170	-32.72	126795	23	68571	42918
oar-miR-134-3p	circRNA_17237|Chr8:37556622_37583055_-	172	-33.32	172	-33.32	127273	23	26434	19041
oar-miR-134-3p	circRNA_17302|Chr8:55542877_55565271_-	163	-31.83	163	-31.83	127338	23	10038	8525
oar-miR-134-3p	circRNA_17531|Chr8:81180589_81270154_+	157	-30.11	157	-30.11	127567	23	89566	9171
oar-miR-134-3p	circRNA_17666|ChrX:1576152_1585507_-	158	-30.51	158	-30.51	127702	23	9356	167
oar-miR-134-3p	circRNA_17667|ChrX:1576152_1591982_-	158	-30.51	158	-30.51	127703	23	15831	6642
oar-miR-134-3p	circRNA_17668|ChrX:1576152_1596456_-	158	-30.51	158	-30.51	127704	23	20305	11116
oar-miR-134-3p	circRNA_17669|ChrX:1583587_1593277_-	158	-30.51	158	-30.51	127705	23	9691	7937
oar-miR-134-3p	circRNA_18102|ChrX:113472665_113501487_+	169	-36.61	169	-36.61	128138	23	28823	19294
oar-miR-668-3p	circRNA_16893|Chr7:105893411_105901175_-	169	-30.18	169	-30.18	129983	21	7765	5146
oar-miR-485-5p	circRNA_17668|ChrX:1576152_1596456_-	178	-33.58	178	-33.58	132285	23	20305	232
oar-miR-485-5p	circRNA_17671|ChrX:1591888_1596456_-	178	-33.58	178	-33.58	132288	23	4569	232
oar-miR-485-5p	circRNA_17672|ChrX:1591888_1619584_-	178	-33.58	178	-33.58	132289	23	27697	23360
oar-miR-154b-5p	circRNA_16880|Chr7:104655181_104669338_-	164	-32.39	164	-32.39	139132	23	6589	5790
oar-miR-541-5p	circRNA_17692|ChrX:5887098_5978222_+	165	-33.59	165	-33.59	149106	25	91125	60918
oar-miR-541-3p	circRNA_16861|Chr7:96558714_96617020_-	172	-32.38	172	-32.38	149802	24	4993	1203
oar-miR-541-3p	circRNA_16864|Chr7:96610656_96617020_-	172	-32.38	172	-32.38	149805	24	4465	1203
oar-miR-541-3p	circRNA_16903|Chr7:106651696_106694200_-	157	-30.08	157	-30.08	149844	24	507	57
oar-miR-541-3p	circRNA_17208|Chr8:33927785_34004805_-	153	-30.01	153	-30.01	150149	24	77021	30145
oar-miR-541-3p	circRNA_17374|Chr8:63399852_63497404_+	168	-39.27	168	-39.27	150315	24	97553	54515
oar-miR-541-3p	circRNA_17379|Chr8:63412267_63465889_+	168	-39.27	168	-39.27	150320	24	53623	42100
oar-miR-541-3p	circRNA_17505|Chr8:78680246_78705742_+	157	-30.88	157	-30.88	150446	24	25497	18775
oar-miR-541-3p	circRNA_17705|ChrX:7512802_7555524_+	155	-31.01	155	-31.01	150646	24	42723	18916
oar-miR-541-3p	circRNA_17716|ChrX:12485573_12517034_+	161	-30.79	161	-30.79	150657	24	2250	1722
oar-miR-541-3p	circRNA_17723|ChrX:14537249_14583692_-	161	-31.79	161	-31.79	150664	24	42024	13594
oar-miR-541-3p	circRNA_17725|ChrX:15621709_15711921_-	162	-32.16	162	-32.16	150666	24	63459	20496
oar-miR-541-3p	circRNA_18006|ChrX:81713965_81752818_-	163	-31.19	163	-31.19	150947	24	4833	3300
oar-miR-541-3p	circRNA_18010|ChrX:82836668_82880875_+	155	-30.79	155	-30.79	150951	24	44208	42103
oar-miR-541-3p	circRNA_18052|ChrX:92049246_92050922_-	162	-30.98	162	-30.98	150993	24	1677	1451
oar-miR-541-3p	circRNA_18053|ChrX:92049246_92068274_-	162	-30.98	162	-30.98	150994	24	1836	1610
oar-miR-3957-5p	circRNA_17036|Chr8:14221281_14235747_-	160	-30.98	160	-30.98	151504	24	14467	9294
oar-miR-3957-5p	circRNA_17052|Chr8:18711227_18782349_+	166	-37.21	166	-37.21	151520	24	39590	1842
oar-miR-3957-5p	circRNA_17236|Chr8:37074679_37142819_-	158	-31.79	158	-31.79	151704	24	59462	20090
oar-miR-3957-5p	circRNA_17237|Chr8:37556622_37583055_-	156	-30.22	156	-30.22	151705	24	26434	5430
oar-miR-3957-5p	circRNA_17566|Chr8:85936932_85960489_+	164	-32.31	164	-32.31	152034	24	1357	1234
oar-miR-3957-5p	circRNA_17692|ChrX:5887098_5978222_+	159	-31.36	159	-31.36	152160	24	91125	29826
oar-miR-412-5p	circRNA_17691|ChrX:5811240_5819827_+	161	-30.89	161	-30.89	159794	20	8588	2311
oar-miR-410-5p	circRNA_17834|ChrX:48241264_48271245_-	162	-30.57	162	-30.57	164518	23	19553	905
oar-miR-410-5p	circRNA_17835|ChrX:48269656_48271245_-	162	-30.57	162	-30.57	164519	23	1590	905
oar-miR-103	circRNA_16882|Chr7:104667806_104720455_-	163	-31.71	163	-31.71	175782	22	28286	25600
oar-miR-10b	circRNA_17373|Chr8:63399852_63450234_+	183	-30.25	183	-30.25	182381	22	50383	42258
oar-miR-10b	circRNA_17374|Chr8:63399852_63497404_+	183	-30.25	183	-30.25	182382	22	97553	42258
oar-miR-10b	circRNA_17378|Chr8:63412267_63450234_+	183	-30.25	183	-30.25	182386	22	37968	29843
oar-miR-10b	circRNA_17379|Chr8:63412267_63465889_+	183	-30.25	183	-30.25	182387	22	53623	29843
oar-miR-150	circRNA_17036|Chr8:14221281_14235747_-	158	-30.93	158	-30.93	186625	22	14467	8057
oar-miR-150	circRNA_17052|Chr8:18711227_18782349_+	161	-31.37	161	-31.37	186641	22	39590	9528
oar-miR-191	circRNA_17978|ChrX:75825994_75860916_+	180	-34.93	180	-34.93	193675	22	34923	24229
oar-miR-191	circRNA_17979|ChrX:75825994_75860924_+	180	-34.93	180	-34.93	193676	22	34931	24229
oar-miR-191	circRNA_17980|ChrX:75825994_75873577_+	180	-34.93	180	-34.93	193677	22	47584	24229
oar-miR-191	circRNA_17981|ChrX:75825994_75882543_+	180	-34.93	180	-34.93	193678	22	56550	24229
oar-miR-191	circRNA_17983|ChrX:75841464_75860916_+	180	-34.93	180	-34.93	193680	22	19453	8759
oar-miR-191	circRNA_17984|ChrX:75841464_75860924_+	180	-34.93	180	-34.93	193681	22	19461	8759
oar-miR-191	circRNA_17985|ChrX:75841464_75863072_+	180	-34.93	180	-34.93	193682	22	21609	8759
oar-miR-191	circRNA_17986|ChrX:75841464_75873577_+	180	-34.93	180	-34.93	193683	22	32114	8759
oar-miR-191	circRNA_17987|ChrX:75841464_75882543_+	180	-34.93	180	-34.93	193684	22	41080	8759
oar-miR-27a	circRNA_18057|ChrX:98432102_98432806_+	170	-30.69	170	-30.69	216659	21	705	525

## Sheet: Sheet2
Table S5. All predicted target miRNAs of DE circRNAs
circRNA	gene	miRNA	Position in the UTR	seed match	context score	context score percentile	weighted context++ score	conserved branch length	Pct	Predicted relative KD
circRNA_07722	COL15A1	miR-9-5p	121-128	8mer	-0.39	98	-0.35	3.433	0.61	N/A
circRNA_07722	COL15A1	miR-9-5p	121-128	8mer	-0.39	98	-0.35	3.433	0.61	N/A
circRNA_00369	DOCK7	miR-30a-5p	413-419	7mer-1A	-0.12	67	0	7.091	0.78	N/A
circRNA_00369	DOCK7	miR-653	749-756	8mer	-0.03	47	0	1.9	N/A	N/A
circRNA_01130	ADAMTS5	miR-133a	153-159	7mer-1A	-0.07	54	-0.07	6.876	0.86	N/A
circRNA_01130	ADAMTS5	miR-133b	153-159	7mer-1A	-0.07	54	-0.07	6.876	0.86	N/A
circRNA_01130	ADAMTS5	miR-148b	169-175	7mer-m8	-0.09	62	-0.09	5.11	0.7	N/A
circRNA_01130	ADAMTS5	miR-148a	169-175	7mer-m8	-0.09	62	-0.09	5.11	0.7	N/A
circRNA_01130	ADAMTS5	miR-181a	264-271	8mer	-0.06	62	-0.06	4.986	0.74	N/A
circRNA_01130	ADAMTS5	miR-106a	425-431	7mer-1A	-0.01	51	-0.01	7.445	0.35	N/A
circRNA_01130	ADAMTS5	miR-106a	425-431	7mer-1A	-0.01	51	-0.01	7.445	0.35	N/A
circRNA_01130	ADAMTS5	miR-106a	425-431	7mer-1A	-0.01	51	-0.01	7.445	0.35	N/A
circRNA_01130	ADAMTS5	miR-106a	425-431	7mer-1A	-0.01	51	-0.01	7.445	0.35	N/A
circRNA_01130	ADAMTS5	miR-142-5p	426-433	8mer	-0.03	71	-0.03	7.129	0.69	N/A
circRNA_01130	ADAMTS5	miR-195	568-574	7mer-m8	-0.23	89	-0.23	6.924	0.76	N/A
circRNA_01130	ADAMTS5	miR-199b	927-933	7mer-m8	-0.17	85	-0.16	3.054	0.31	N/A
circRNA_01130	ADAMTS5	miR-199b	927-933	7mer-m8	-0.17	85	-0.16	3.054	0.31	N/A
circRNA_01130	ADAMTS5	miR-199b	927-933	7mer-m8	-0.17	85	-0.16	3.054	0.31	N/A
circRNA_01130	ADAMTS5	miR-199b	927-933	7mer-m8	-0.17	85	-0.16	3.054	0.31	N/A
circRNA_01130	ADAMTS5	miR-199a-5p	927-933	7mer-m8	-0.17	85	-0.16	3.054	0.31	N/A
circRNA_01130	ADAMTS5	miR-132	1110-1116	7mer-m8	-0.19	93	-0.18	6.745	0.55	N/A
circRNA_01130	ADAMTS5	miR-211	2307-2314	8mer	-0.08	72	-0.07	2.088	< 0.1	N/A
circRNA_01130	ADAMTS5	miR-23b-3p	2755-2761	7mer-1A	-0.12	82	-0.06	9.065	0.32	N/A
circRNA_01130	ADAMTS5	miR-30b-5p	2891-2897	7mer-1A	-0.14	70	-0.06	7.16	0.78	N/A
circRNA_01130	ADAMTS5	miR-34c	4438-4445	8mer	-0.1	55	-0.03	2.424	0.34	N/A
circRNA_01130	ADAMTS5	miR-449b	4438-4445	8mer	-0.09	53	-0.03	2.424	0.34	N/A
circRNA_01130	ADAMTS5	miR-26a	4795-4801	7mer-1A	-0.07	66	-0.02	3.804	0.48	N/A
circRNA_15222	HADH	miR-124a	256-262	7mer-m8	-0.3	94	-0.24	7.21	0.93	N/A
circRNA_15222	HADH	miR-124a	256-262	7mer-m8	-0.3	94	-0.24	7.21	0.93	N/A
circRNA_08249	COL3A1	miR-29b	231-238	8mer	-1.11	99	-1.02	4.901	0.93	N/A
circRNA_08249	COL3A1	miR-29b	231-238	8mer	-1.11	99	-1.02	4.901	0.93	N/A
circRNA_08249	COL3A1	miR-29c	231-238	8mer	-1.11	99	-1.02	4.901	0.93	N/A
circRNA_08249	COL3A1	miR-29c	231-238	8mer	-1.11	99	-1.02	4.901	0.93	N/A
circRNA_00618	TGFBR3	miR-23b-3p	247-254	8mer	-0.03	51	-0.03	6.424	0.63	N/A
circRNA_00618	TGFBR3	miR-195	275-281	7mer-m8	-0.3	94	-0.3	6.662	0.76	N/A
circRNA_00618	TGFBR3	miR-195	275-281	7mer-m8	-0.3	94	-0.3	6.662	0.76	N/A
circRNA_04007	ISM1	miR-23a	383-389	7mer-m8	-0.14	85	-0.14	3.902	0.21	N/A
circRNA_04007	ISM1	miR-23a	383-389	7mer-m8	-0.14	85	-0.14	3.902	0.21	N/A
circRNA_04007	ISM1	miR-211	482-489	8mer	-0.24	93	-0.24	3.162	< 0.1	N/A
circRNA_01256	ARL13B	miR-106b	487-493	7mer-m8	-0.3	97	-0.3	3.392	0.53	N/A
circRNA_01256	ARL13B	miR-106b	487-493	7mer-m8	-0.3	97	-0.3	3.392	0.53	N/A
circRNA_02438	POSTN	miR-19a	469-476	8mer	-0.25	86	-0.25	2.226	< 0.1	N/A
circRNA_02438	POSTN	miR-19a	469-476	8mer	-0.25	86	-0.25	2.226	< 0.1	N/A
circRNA_02438	POSTN	miR-19b	469-476	8mer	-0.25	86	-0.25	2.226	< 0.1	N/A
circRNA_02438	POSTN	miR-142-5p	696-703	8mer	-0.09	88	-0.08	3.197	0.15	N/A
circRNA_02438	POSTN	miR-142-5p	696-703	8mer	-0.09	88	-0.08	3.197	0.15	N/A
circRNA_12843	KRT77	miR-186	693-699	7mer-m8	-0.02	70	-0.02	2.804	N/A	N/A
circRNA_13884	SEMA3C	miR-181a	2288-2294	7mer-m8	-0.07	66	-0.07	3.146	0.34	N/A
circRNA_13884	SEMA3C	miR-181a	2288-2294	7mer-m8	-0.07	66	-0.07	3.146	0.34	N/A
circRNA_13884	SEMA3C	miR-181b	2288-2294	7mer-m8	-0.07	66	-0.07	3.146	0.34	N/A
circRNA_05165	DKK3	miR-92a	25-32	8mer	-0.49	99	-0.49	4.155	0.86	N/A
circRNA_05165	DKK3	miR-25	25-32	8mer	-0.5	99	-0.5	4.155	0.86	N/A
circRNA_05165	DKK3	miR-98	552-558	7mer-m8	-0.32	89	-0.32	5.258	0.94	N/A
circRNA_05165	DKK3	miR-98	552-558	7mer-m8	-0.32	89	-0.32	5.258	0.94	N/A
circRNA_05165	DKK3	miR-376b	1122-1129	8mer	-0.26	92	0	2.619	N/A	N/A
circRNA_05165	DKK3	miR-376a	1122-1129	8mer	-0.25	91	0	2.619	N/A	N/A
circRNA_05165	DKK3	miR-376a	1122-1129	8mer	-0.25	91	0	2.619	N/A	N/A
circRNA_05165	DKK3	miR-376d	1122-1129	8mer	-0.23	89	0	2.619	N/A	N/A
circRNA_05413	CTNND1	miR-449b	105-111	7mer-1A	-0.14	63	-0.14	4.813	0.68	N/A
circRNA_05413	CTNND1	miR-34a	105-111	7mer-1A	-0.1	55	-0.1	4.813	0.68	N/A
circRNA_05413	CTNND1	miR-34a	105-111	7mer-1A	-0.1	55	-0.1	4.813	0.68	N/A
circRNA_05413	CTNND1	miR-34a	105-111	7mer-1A	-0.1	55	-0.1	4.813	0.68	N/A
circRNA_05413	CTNND1	miR-34a	105-111	7mer-1A	-0.1	55	-0.1	4.813	0.68	N/A
circRNA_05413	CTNND1	miR-107	268-274	7mer-1A	-0.07	64	-0.07	4.707	0.44	N/A
circRNA_05413	CTNND1	miR-103	268-274	7mer-1A	-0.07	64	-0.07	4.707	0.44	N/A
circRNA_05413	CTNND1	miR-103	268-274	7mer-1A	-0.07	64	-0.07	4.707	0.44	N/A
circRNA_05413	CTNND1	miR-199a-5p	346-352	7mer-1A	-0.18	86	-0.18	3.628	0.39	N/A
circRNA_05413	CTNND1	miR-199a-5p	346-352	7mer-1A	-0.18	86	-0.18	3.628	0.39	N/A
circRNA_05413	CTNND1	miR-199a-5p	346-352	7mer-1A	-0.18	86	-0.18	3.628	0.39	N/A
circRNA_05413	CTNND1	miR-199a-5p	346-352	7mer-1A	-0.18	86	-0.18	3.628	0.39	N/A
circRNA_04670	FTO	miR-200a	213-220	8mer	-0.26	96	-0.26	2.508	0.31	N/A
circRNA_04670	FTO	miR-200a	213-220	8mer	-0.26	96	-0.26	2.508	0.31	N/A
circRNA_04670	FTO	miR-141	213-220	8mer	-0.26	96	-0.26	2.508	0.31	N/A
circRNA_04670	FTO	miR-21-5p	3452-3458	7mer-m8	-0.12	79	0	5.325	0.51	N/A
circRNA_04670	FTO	miR-21-5p	3452-3458	7mer-m8	-0.12	79	0	5.325	0.51	N/A
circRNA_04670	FTO	miR-21-5p	3452-3458	7mer-m8	-0.12	79	0	5.325	0.51	N/A
circRNA_04670	FTO	miR-21-5p	3452-3458	7mer-m8	-0.12	79	0	5.325	0.51	N/A
circRNA_04670	FTO	miR-21-5p	3452-3458	7mer-m8	-0.12	79	0	5.325	0.51	N/A
circRNA_04670	FTO	miR-22-3p	3974-3980	7mer-m8	-0.02	35	0	3.12	0.45	N/A
circRNA_04670	FTO	miR-181a	4822-4828	7mer-m8	-0.02	28	0	3.801	0.6	N/A
circRNA_04670	FTO	miR-181a	4822-4828	7mer-m8	-0.02	28	0	3.801	0.6	N/A
circRNA_04670	FTO	miR-30a-5p	6187-6193	7mer-m8	-0.02	15	0	8.839	0.7	N/A
circRNA_04670	FTO	miR-30b-5p	6187-6193	7mer-m8	-0.02	14	0	8.839	0.7	N/A
circRNA_04873	ZNF114	miR-539	28-34	7mer-1A	-0.08	93	-0.08	0.417	N/A	N/A
circRNA_07666	KCTD9	miR-218	379-386	8mer	-0.5	99	-0.5	5.637	0.94	N/A
