# Supplementary material for: Screening of circRNAs Associated with Secondary Wool Follicle Development in Fine-Wool Sheep and Construction of Their ceRNA Network
Source: Animals (Basel). 2025 Sep 8;15(17):2629. doi: 10.3390/ani15172629 (PMC12427465; doi:10.3390/ani15172629)
Supplement: Supplementary file 1 [file animals-15-02629-s001.zip › Table S6. Construct the DEcircRNA-miRNA-mRNA interaction network.xlsx]

## Sheet: Sheet`1
Table S6. Construct the DEcircRNA-miRNA-mRNA interaction network
circRNA	miRNA	mRNA	signaling pathway
circRNA_05413	miR-103	DKK1	Wnt/β-catenin signaling pathway
circRNA_05413	miR-103	AXIN2	Wnt/β-catenin signaling pathway
circRNA_01130	miR-106a	FZD7	Wnt/β-catenin signaling pathway
circRNA_01130	miR-106a	SFRP1	Wnt/β-catenin signaling pathway
circRNA_01130	miR-106a	TP63	Wnt/β-catenin signaling pathway
circRNA_01130	miR-106a	COL17A1	Wnt/β-catenin signaling pathway
circRNA_05413	miR-107	DKK1	Wnt/β-catenin signaling pathway
circRNA_01130	miR-132	PTPRF	Wnt/β-catenin signaling pathway
circRNA_04670	miR-141	Sox9	Wnt/β-catenin signaling pathway
circRNA_01130	miR-181a	WIF1	Wnt/β-catenin signaling pathway
circRNA_04670	miR-181a	GNAI2	Wnt/β-catenin signaling pathway
circRNA_04670	miR-181a	WIF1	Wnt/β-catenin signaling pathway
circRNA_01130	miR-195	LRP6	Wnt/β-catenin signaling pathway
circRNA_00618	miR-195	LRP6	Wnt/β-catenin signaling pathway
circRNA_00618	miR-195	Wnt10b	Wnt/β-catenin signaling pathway
circRNA_04670	miR-21-5p	LEF1	Wnt/β-catenin signaling pathway
circRNA_07666	miR-218	SFRP2	Wnt/β-catenin signaling pathway
circRNA_04670	miR-22-3p	LEF1	Wnt/β-catenin signaling pathway
circRNA_00618	miR-23b-3p	WNT10A	Wnt/β-catenin signaling pathway
circRNA_08249	miR-29b	β-catenin	Wnt/β-catenin signaling pathway
circRNA_08249	miR-29c	β-catenin	Wnt/β-catenin signaling pathway
circRNA_00369	miR-30a-5p	β-catenin	Wnt/β-catenin signaling pathway
circRNA_04670	miR-30a-5p	FZD2	Wnt/β-catenin signaling pathway
circRNA_01130	miR-30b-5p	CaMKIIδ	Wnt/β-catenin signaling pathway
circRNA_05413	miR-34a	DICER1	Wnt/β-catenin signaling pathway
circRNA_05413	miR-34a	CTNNB1	Wnt/β-catenin signaling pathway
circRNA_04873	miR-539	Wnt5a	Wnt/β-catenin signaling pathway
circRNA_07722	miR-9-5p	CK1α	Wnt/β-catenin signaling pathway
circRNA_07722	miR-9-5p	GSK3β	Wnt/β-catenin signaling pathway
circRNA_01256	miR-106b	TGFBR1	TGF-β/Smad signaling pathway
circRNA_01130	miR-133a	TGFβ2	TGF-β/Smad signaling pathway
circRNA_01130	miR-133b	TGFβ2	TGF-β/Smad signaling pathway
circRNA_01130	miR-142-5p	SMAD3	TGF-β/Smad signaling pathway
circRNA_02438	miR-142-5p	SMAD3	TGF-β/Smad signaling pathway
circRNA_01130	miR-148b	TGFB2	TGF-β/Smad signaling pathway
circRNA_01130	miR-148b	SMAD2	TGF-β/Smad signaling pathway
circRNA_01130	miR-199a-5p	TGF-β2	TGF-β/Smad signaling pathway
circRNA_01130	miR-211	TGFβR2	TGF-β/Smad signaling pathway
circRNA_04670	miR-21-5p	LEF1	TGF-β/Smad signaling pathway
circRNA_04670	miR-21-5p	TIMP3	TGF-β/Smad signaling pathway
circRNA_04670	miR-21-5p	THBS1	TGF-β/Smad signaling pathway
circRNA_04007	miR-23a	Smad3	TGF-β/Smad signaling pathway
circRNA_01130	miR-26a	SMAD1	TGF-β/Smad signaling pathway
circRNA_08249	miR-29b	Smads	TGF-β/Smad signaling pathway
circRNA_08249	miR-29c	Smads	TGF-β/Smad signaling pathway
circRNA_01130	miR-449b	TGFBI	TGF-β/Smad signaling pathway
circRNA_05165	miR-92a	SMAD7	TGF-β/Smad signaling pathway
circRNA_04007	miR-211	MAPK3	MAPK signaling pathway
circRNA_01130	miR-133a	NOTCH1	Notch signaling pathway
circRNA_01130	miR-133b	NOTCH1	Notch signaling pathway
circRNA_02438	miR-142-5p	DSG4	Notch signaling pathway
circRNA_13884	miR-181b	NOTCH2	Notch signaling pathway
circRNA_02438	miR-19a	PIK3CA	Notch signaling pathway
circRNA_05413	miR-34a	NOTCH1	Notch signaling pathway
circRNA_01130	miR-34c	Notch1	Notch signaling pathway
circRNA_01256	miR-106b	PTEN
circRNA_15222	miR-124a	Sox9
circRNA_15222	miR-124a	Ptbp1
circRNA_13884	miR-181a	LMO3
circRNA_05413	miR-199a-5p	KRTAF55
circRNA_05413	miR-199a-5p	RPL30
circRNA_05413	miR-199a-5p	MYH9
circRNA_05413	miR-199a-5p	MYL6
circRNA_01130	miR-199b	KRTAP5.6
circRNA_01130	miR-199b	RPL30
circRNA_01130	miR-199b	MYH9
circRNA_01130	miR-199b	MYL6
circRNA_02438	miR-19a	CYLD
circRNA_02438	miR-19b	PTEN
circRNA_04670	miR-200a	Zeb2
circRNA_04670	miR-200a	E2F3
circRNA_04007	miR-23a	FGD4
circRNA_01130	miR-23b-3p	PDE4B
circRNA_05165	miR-25	MITF
circRNA_04670	miR-30b-5p	CaMKIIδ
circRNA_05165	miR-376a	PVRL1
circRNA_05165	miR-376a	TNFRSF19
circRNA_05165	miR-376b	TNFRSF19
circRNA_05165	miR-376d	TNFRSF19
circRNA_05413	miR-449b	FOXC1
circRNA_05165	miR-98	PTGS2
circRNA_05165	miR-98	PLCG1
circRNA_01130	miR-148a	BMP7
circRNA_12843	miR-186	MITF
circRNA_13884	miR-181a	FGF12
circRNA_04670	miR-21-5p	FGF18
circRNA_05413	miR-34a	FGFR2
circRNA_00369	miR-653	FGF2
